# Supplementary material for: Methyl 2-(5,5-dimethyl-1,3,2-dioxa­borinan-2-yl)-4-nitro­benzoate
Source: Acta Crystallogr Sect E Struct Rep Online. 2012 Jul 10;68(Pt 8):o2429–30. doi: 10.1107/S1600536812029650 (PMC3414346; doi:10.1107/S1600536812029650)
Supplement: Supplementary file 1 [file e-68-o2429-sup1.cif]

##############################################################################
#                                                                            #
# This CIF contains the data in a paper accepted for publication in          #
# Acta Crystallographica Section E. It conforms to the requirements of       #
# Notes for Authors for Acta Crystallographica Section E, and has been       #
# peer reviewed under the auspices of the IUCr Commission on Journals.       #
#                                                                            #
# Full details of the Crystallographic Information File format               #
# are given in the paper "The Crystallographic Information File (CIF):       #
# a New Standard Archive File for Crystallography" by S. R. Hall, F. H.      #
# Allen and I. D. Brown [Acta Cryst. (1991), A47, 655-685].                  #
#                                                                            #
# The current version of the core CIF dictionary is obtainable from          #
# ftp://ftp.iucr.org/pub/cif_core.dic.                                       #
#                                                                            #
# Software is freely available for graphical display of the structure(s)     #
# in this CIF. For information consult the CIF software page                 #
# http://www.iucr.org/resources/cif/software.                                #
#                                                                            #
# This file may be used for bona fide research purposes within the           #
# scientific community so long as proper attribution is given to the journal # 
# article from which it was obtained.                                        #
#                                                                            #
##############################################################################
data_global
_audit_creation_method     CRYSTALS_ver_12.86
_journal_date_recd_electronic     2012-02-16
_journal_date_accepted     2012-06-29
_journal_name_full     'Acta Crystallographica, Section E'
_journal_year     2012
_journal_volume     68
_journal_issue      8
_journal_page_first     o2429
_journal_page_last     o2430
_journal_paper_category     QO
_journal_paper_doi     10.1107/S1600536812029650
_journal_coeditor_code     PK2392
_publ_contact_author_name     'Michela Simone'
_publ_contact_author_address
;
School of Chemistry, University of Sydney, Camperdown 2006,
 Sydney, Australia
;
_publ_contact_author_email     'michela.simone@sydney.edu.au'
_publ_contact_author_fax     '+44 1865 000000'
_publ_contact_author_phone     '+44 1865 000000'
_publ_section_title
;
Methyl 2-(5,5-dimethyl-1,3,2-dioxaborinan-2-yl)-4-nitrobenzoate
;
loop_
    _publ_author_name
    _publ_author_address
    'Jenkinson, S. F.'
;
Department of Chemistry, Chemistry Research Laboratory, University of Oxford,
Mansfield Road, Oxford OX1 3TA, England
;
    'Thompson, A. L.'
;
Department of Chemical Crystallography, Chemistry Research Laboratory,
University of Oxford, Mansfield Road, Oxford OX1 3TA, England
;
    'Simone, M. I.'
;
Department of Chemistry, Chemistry Research Laboratory, University of Oxford,
Mansfield Road, Oxford OX1 3TA, England
School of Chemistry,
University of Sydney, Camperdown 2006, Sydney, Australia
;
_chemical_melting_point     ?
_refine_special_details
;
Interplane/centroid distances were calculated using <i>PLATON</i>
(Spek, 2003).
;
data_I
_chemical_name_systematic
;
Methyl 2-(5,5-dimethyl-1,3,2-dioxaborinan-2-yl)-4-nitrobenzoate
;
_chemical_formula_moiety     'C13 H16 B1 N1 O6'
_chemical_formula_sum     'C13 H16 B1 N1 O6'
_chemical_formula_iupac     'C13 H16 B1 N1 O6'
_chemical_formula_weight     293.08
_symmetry_cell_setting     monoclinic
_symmetry_space_group_name_H-M     'P 21/n'
_symmetry_space_group_name_Hall     '-P 2yn'
loop_
    _symmetry_equiv_pos_as_xyz
    'x,y,z'
    '-x,-y,-z'
    '-x+1/2,y+1/2,-z+1/2'
    'x+1/2,-y+1/2,z+1/2'
_cell_length_a     12.1774(3)
_cell_length_b     9.7928(3)
_cell_length_c     13.4921(4)
_cell_angle_alpha     90
_cell_angle_beta     115.4764(12)
_cell_angle_gamma     90
_cell_volume     1452.49(7)
_cell_formula_units_Z     4
_cell_measurement_reflns_used     3373
_cell_measurement_theta_min     5
_cell_measurement_theta_max     27
_cell_measurement_temperature     150
_exptl_crystal_description     'plate'
_exptl_crystal_colour     'colourless'
_exptl_crystal_size_max     0.25
_exptl_crystal_size_mid     0.20
_exptl_crystal_size_min     0.15
_exptl_crystal_density_diffrn     1.340
_exptl_crystal_density_meas     ?
_exptl_crystal_density_method     'not measured'
_exptl_crystal_F_000     616
_exptl_absorpt_coefficient_mu     0.105
_exptl_absorpt_correction_type     multi-scan
_exptl_absorpt_process_details     '(DENZO/SCALEPACK; Otwinowski & Minor, 1997)'
_exptl_absorpt_correction_T_min     0.92
_exptl_absorpt_correction_T_max     0.98
_diffrn_ambient_temperature     150
_diffrn_radiation_type     'Mo K\a'
_diffrn_radiation_wavelength     0.71073
_diffrn_radiation_monochromator     'graphite'
_diffrn_measurement_device_type     'Nonius KappaCCD'
_diffrn_measurement_device     'Area'
_diffrn_measurement_method     '\w scans'
_diffrn_reflns_number     16148
_diffrn_reflns_av_R_equivalents     0.043
_diffrn_reflns_theta_min     5.122
_diffrn_reflns_theta_max     27.457
_diffrn_reflns_theta_full     26.908
_diffrn_measured_fraction_theta_max     0.991
_diffrn_measured_fraction_theta_full     0.993
_diffrn_reflns_limit_h_min     -15
_diffrn_reflns_limit_h_max     15
_diffrn_reflns_limit_k_min     -12
_diffrn_reflns_limit_k_max     12
_diffrn_reflns_limit_l_min     -17
_diffrn_reflns_limit_l_max     17
_diffrn_standards_number     0
_diffrn_standards_interval_count     .
_diffrn_standards_interval_time     .
_diffrn_standards_decay_%     ?
_reflns_number_total     3286
_reflns_number_gt     2229
_reflns_threshold_expression     I>2\s(I)
_refine_ls_structure_factor_coef     Fsqd
_refine_ls_matrix_type     full
_refine_ls_R_factor_all     0.0770
_refine_ls_R_factor_gt     0.0444
_refine_ls_wR_factor_all     0.1136
_refine_ls_wR_factor_gt     0.0998
_refine_ls_wR_factor_ref     0.1136
_refine_ls_goodness_of_fit_ref     0.9189
_refine_ls_number_reflns     3286
_refine_ls_number_parameters     190
_refine_ls_number_restraints     0
_refine_ls_hydrogen_treatment     constr
_refine_ls_weighting_scheme     calc
_refine_ls_weighting_details
;
 Method= Modified Sheldrick
 w=1/[\s^2^(F^2^) + ( 0.05P)^2^ + 0.66P]
 ,where P=(max(Fo^2^,0) + 2Fc^2^)/3
;
_atom_sites_solution_hydrogens     geom
_atom_sites_solution_primary     direct
_refine_ls_shift/su_max     0.000214
_refine_diff_density_max     0.36
_refine_diff_density_min     -0.39
_refine_ls_extinction_method     'None'
loop_
    _atom_type_symbol
    _atom_type_scat_Cromer_Mann_a1
    _atom_type_scat_Cromer_Mann_a2
    _atom_type_scat_Cromer_Mann_a3
    _atom_type_scat_Cromer_Mann_a4
    _atom_type_scat_Cromer_Mann_b1
    _atom_type_scat_Cromer_Mann_b2
    _atom_type_scat_Cromer_Mann_b3
    _atom_type_scat_Cromer_Mann_b4
    _atom_type_scat_Cromer_Mann_c
    _atom_type_scat_dispersion_real
    _atom_type_scat_dispersion_imag
    _atom_type_scat_source
    C 2.3100 1.0200 1.5886 0.8650 20.8439 10.2075 0.5687 51.6512 0.2156 0.0033
                                                                          0.0016
                                'International Tables Vol C 4.2.6.8 and 6.1.1.4'
    H 0.4930 0.3229 0.1402 0.0408 10.5109 26.1257 3.1424 57.7998 0.0030 0.0000
                                                                          0.0000
                                'International Tables Vol C 4.2.6.8 and 6.1.1.4'
    B 2.0545 1.3326 1.0979 0.7068 23.2185 1.0210 60.3498 0.1403 -0.1932 0.0013
                                                                          0.0007
                                'International Tables Vol C 4.2.6.8 and 6.1.1.4'
    N 12.2126 3.1322 2.0125 1.1663 0.0057 9.8933 28.9975 0.5826 -11.5290 0.0061
                                                                          0.0033
                                'International Tables Vol C 4.2.6.8 and 6.1.1.4'
    O 3.0485 2.2868 1.5463 0.8670 13.2771 5.7011 0.3239 32.9089 0.2508 0.0106
                                                                          0.0060
                                'International Tables Vol C 4.2.6.8 and 6.1.1.4'
_computing_data_collection     'COLLECT (Nonius, 2001)'
_computing_cell_refinement     'DENZO/SCALEPACK (Otwinowski & Minor, 1997)'
_computing_data_reduction     'DENZO/SCALEPACK (Otwinowski & Minor, 1997)'
_computing_structure_solution     'SIR92 (Altomare <i>et al.</i>, 1994)'
_computing_structure_refinement     'CRYSTALS (Betteridge <i>et al.</i>, 2003)'
_computing_molecular_graphics     'CAMERON (Watkin <i>et al.</i>, 1996)'
_computing_publication_material
             'CRYSTALS (Betteridge <i>et al.</i>, 2003) and PLATON (Spek, 2009)'
loop_
    _atom_site_type_symbol
    _atom_site_label
    _atom_site_fract_x
    _atom_site_fract_y
    _atom_site_fract_z
    _atom_site_U_iso_or_equiv
    _atom_site_adp_type
    _atom_site_occupancy
    _atom_site_disorder_assembly
    _atom_site_disorder_group
    O O1 0.12715(11) 0.67634(11) 0.37794(9) 0.0363 Uani 1.0000 . .
    C C2 0.13726(17) 0.77688(17) 0.30436(13) 0.0384 Uani 1.0000 . .
    C C3 0.14982(15) 0.91980(17) 0.35044(13) 0.0325 Uani 1.0000 . .
    C C4 0.17357(18) 1.01872(19) 0.27425(15) 0.0443 Uani 1.0000 . .
    C C5 0.0341(2) 0.9608(2) 0.3611(2) 0.0649 Uani 1.0000 . .
    C C6 0.25847(18) 0.91925(19) 0.46109(14) 0.0457 Uani 1.0000 . .
    O O7 0.25147(12) 0.81218(13) 0.53161(9) 0.0474 Uani 1.0000 . .
    B B8 0.18826(16) 0.69741(19) 0.48684(14) 0.0305 Uani 1.0000 . .
    C C9 0.17022(14) 0.59224(16) 0.56803(12) 0.0295 Uani 1.0000 . .
    C C10 0.23148(13) 0.46714(17) 0.59640(12) 0.0301 Uani 1.0000 . .
    C C11 0.31710(14) 0.43635(17) 0.54680(13) 0.0329 Uani 1.0000 . .
    O O12 0.35352(10) 0.30678(12) 0.55875(10) 0.0380 Uani 1.0000 . .
    C C13 0.43385(17) 0.2710(2) 0.50882(15) 0.0444 Uani 1.0000 . .
    O O14 0.34969(12) 0.52155(13) 0.50062(11) 0.0502 Uani 1.0000 . .
    C C15 0.21684(14) 0.37785(18) 0.67027(13) 0.0344 Uani 1.0000 . .
    C C16 0.14051(14) 0.41192(18) 0.71801(13) 0.0345 Uani 1.0000 . .
    C C17 0.07746(14) 0.53350(17) 0.68739(12) 0.0312 Uani 1.0000 . .
    C C18 0.09013(14) 0.62350(17) 0.61390(13) 0.0325 Uani 1.0000 . .
    N N19 -0.00773(13) 0.56838(15) 0.73455(12) 0.0385 Uani 1.0000 . .
    O O20 0.00100(11) 0.50649(14) 0.81687(10) 0.0451 Uani 1.0000 . .
    O O21 -0.08423(13) 0.65719(14) 0.68873(13) 0.0569 Uani 1.0000 . .
    H H22 0.2125 0.7563 0.2935 0.0495 Uiso 1.0000 . .
    H H21 0.0629 0.7702 0.2345 0.0499 Uiso 1.0000 . .
    H H42 0.1825 1.1106 0.3051 0.0710 Uiso 1.0000 . .
    H H41 0.2498 0.9921 0.2680 0.0704 Uiso 1.0000 . .
    H H43 0.1034 1.0155 0.2010 0.0710 Uiso 1.0000 . .
    H H52 0.0436 1.0553 0.3874 0.1049 Uiso 1.0000 . .
    H H53 0.0229 0.8990 0.4128 0.1046 Uiso 1.0000 . .
    H H51 -0.0345 0.9535 0.2899 0.1051 Uiso 1.0000 . .
    H H62 0.2630 1.0067 0.4988 0.0527 Uiso 1.0000 . .
    H H61 0.3341 0.9062 0.4495 0.0531 Uiso 1.0000 . .
    H H132 0.4574 0.1757 0.5267 0.0723 Uiso 1.0000 . .
    H H131 0.5044 0.3321 0.5356 0.0723 Uiso 1.0000 . .
    H H133 0.3879 0.2814 0.4298 0.0724 Uiso 1.0000 . .
    H H151 0.2617 0.2923 0.6890 0.0415 Uiso 1.0000 . .
    H H161 0.1301 0.3524 0.7695 0.0400 Uiso 1.0000 . .
    H H181 0.0457 0.7074 0.5971 0.0378 Uiso 1.0000 . .
loop_
    _atom_site_aniso_label
    _atom_site_aniso_U_11
    _atom_site_aniso_U_22
    _atom_site_aniso_U_33
    _atom_site_aniso_U_12
    _atom_site_aniso_U_13
    _atom_site_aniso_U_23
    O1 0.0496(7) 0.0290(6) 0.0286(6) -0.0096(5) 0.0151(5) 0.0004(5)
    C2 0.0548(10) 0.0329(9) 0.0298(8) -0.0059(8) 0.0204(8) 0.0027(7)
    C3 0.0400(9) 0.0271(8) 0.0358(8) 0.0050(7) 0.0212(7) 0.0057(7)
    C4 0.0591(11) 0.0335(10) 0.0478(10) 0.0048(9) 0.0300(9) 0.0102(8)
    C5 0.0695(14) 0.0599(14) 0.0888(16) 0.0288(12) 0.0564(13) 0.0306(12)
    C6 0.0613(12) 0.0318(10) 0.0396(10) -0.0140(9) 0.0175(9) 0.0046(8)
    O7 0.0626(8) 0.0362(7) 0.0305(6) -0.0196(6) 0.0078(6) 0.0041(5)
    B8 0.0313(9) 0.0274(10) 0.0290(9) -0.0022(7) 0.0093(7) 0.0010(7)
    C9 0.0295(8) 0.0292(9) 0.0251(7) -0.0046(7) 0.0072(6) 0.0005(6)
    C10 0.0266(7) 0.0323(9) 0.0272(8) -0.0035(7) 0.0077(6) 0.0025(7)
    C11 0.0292(8) 0.0347(10) 0.0317(8) -0.0009(7) 0.0103(7) 0.0068(7)
    O12 0.0403(6) 0.0366(7) 0.0451(7) 0.0044(5) 0.0260(5) 0.0098(5)
    C13 0.0498(10) 0.0436(11) 0.0531(11) 0.0030(9) 0.0348(9) 0.0049(9)
    O14 0.0525(8) 0.0402(8) 0.0727(9) 0.0043(6) 0.0408(7) 0.0197(7)
    C15 0.0308(8) 0.0362(10) 0.0345(9) 0.0029(7) 0.0124(7) 0.0107(7)
    C16 0.0341(8) 0.0385(10) 0.0293(8) -0.0012(7) 0.0120(7) 0.0070(7)
    C17 0.0310(8) 0.0345(9) 0.0262(8) -0.0051(7) 0.0104(6) -0.0046(7)
    C18 0.0345(8) 0.0268(9) 0.0308(8) -0.0030(7) 0.0091(7) -0.0018(7)
    N19 0.0441(8) 0.0347(8) 0.0399(8) -0.0064(7) 0.0211(7) -0.0089(7)
    O20 0.0517(7) 0.0552(8) 0.0336(6) -0.0089(6) 0.0233(6) -0.0066(6)
    O21 0.0658(9) 0.0415(8) 0.0790(10) 0.0151(7) 0.0459(8) 0.0069(7)
loop_
    _geom_bond_atom_site_label_1
    _geom_bond_atom_site_label_2
    _geom_bond_site_symmetry_1
    _geom_bond_site_symmetry_2
    _geom_bond_distance
    _geom_bond_publ_flag
    O1 C2 . . 1.4406(18) no
    O1 B8 . . 1.347(2) no
    C2 C3 . . 1.512(2) no
    C2 H22 . . 1.009 no
    C2 H21 . . 0.989 no
    C3 C4 . . 1.528(2) no
    C3 C5 . . 1.531(2) no
    C3 C6 . . 1.510(2) no
    C4 H42 . . 0.977 no
    C4 H41 . . 1.002 no
    C4 H43 . . 0.990 no
    C5 H52 . . 0.980 no
    C5 H53 . . 0.977 no
    C5 H51 . . 0.967 no
    C6 O7 . . 1.443(2) no
    C6 H62 . . 0.986 no
    C6 H61 . . 1.006 no
    O7 B8 . . 1.349(2) no
    B8 C9 . . 1.586(2) no
    C9 C10 . . 1.399(2) no
    C9 C18 . . 1.395(2) no
    C10 C11 . . 1.492(2) no
    C10 C15 . . 1.394(2) no
    C11 O12 . . 1.331(2) no
    C11 O14 . . 1.2061(19) no
    O12 C13 . . 1.4492(19) no
    C13 H132 . . 0.976 no
    C13 H131 . . 0.979 no
    C13 H133 . . 0.974 no
    C15 C16 . . 1.380(2) no
    C15 H151 . . 0.972 no
    C16 C17 . . 1.380(2) no
    C16 H161 . . 0.956 no
    C17 C18 . . 1.384(2) no
    C17 N19 . . 1.471(2) no
    C18 H181 . . 0.955 no
    N19 O20 . . 1.2291(18) no
    N19 O21 . . 1.2292(19) no
loop_
    _geom_angle_atom_site_label_1
    _geom_angle_atom_site_label_2
    _geom_angle_atom_site_label_3
    _geom_angle_site_symmetry_1
    _geom_angle_site_symmetry_2
    _geom_angle_site_symmetry_3
    _geom_angle
    _geom_angle_publ_flag
    C2 O1 B8 . . . 118.43(13) no
    O1 C2 C3 . . . 111.88(13) no
    O1 C2 H22 . . . 108.4 no
    C3 C2 H22 . . . 107.9 no
    O1 C2 H21 . . . 107.3 no
    C3 C2 H21 . . . 110.0 no
    H22 C2 H21 . . . 111.4 no
    C2 C3 C4 . . . 108.97(13) no
    C2 C3 C5 . . . 110.29(16) no
    C4 C3 C5 . . . 110.20(15) no
    C2 C3 C6 . . . 107.08(14) no
    C4 C3 C6 . . . 109.18(14) no
    C5 C3 C6 . . . 111.04(16) no
    C3 C4 H42 . . . 108.4 no
    C3 C4 H41 . . . 110.0 no
    H42 C4 H41 . . . 109.7 no
    C3 C4 H43 . . . 108.6 no
    H42 C4 H43 . . . 110.1 no
    H41 C4 H43 . . . 110.0 no
    C3 C5 H52 . . . 108.1 no
    C3 C5 H53 . . . 108.7 no
    H52 C5 H53 . . . 110.9 no
    C3 C5 H51 . . . 108.9 no
    H52 C5 H51 . . . 110.2 no
    H53 C5 H51 . . . 109.8 no
    C3 C6 O7 . . . 112.30(14) no
    C3 C6 H62 . . . 109.8 no
    O7 C6 H62 . . . 107.3 no
    C3 C6 H61 . . . 108.5 no
    O7 C6 H61 . . . 109.1 no
    H62 C6 H61 . . . 109.8 no
    C6 O7 B8 . . . 119.62(13) no
    O7 B8 O1 . . . 123.85(15) no
    O7 B8 C9 . . . 116.97(14) no
    O1 B8 C9 . . . 118.56(14) no
    B8 C9 C10 . . . 122.79(14) no
    B8 C9 C18 . . . 119.65(14) no
    C10 C9 C18 . . . 117.56(14) no
    C9 C10 C11 . . . 116.57(14) no
    C9 C10 C15 . . . 121.85(15) no
    C11 C10 C15 . . . 121.53(15) no
    C10 C11 O12 . . . 113.52(13) no
    C10 C11 O14 . . . 122.73(16) no
    O12 C11 O14 . . . 123.75(15) no
    C11 O12 C13 . . . 115.50(13) no
    O12 C13 H132 . . . 107.6 no
    O12 C13 H131 . . . 110.0 no
    H132 C13 H131 . . . 112.0 no
    O12 C13 H133 . . . 107.4 no
    H132 C13 H133 . . . 109.9 no
    H131 C13 H133 . . . 109.8 no
    C10 C15 C16 . . . 120.07(15) no
    C10 C15 H151 . . . 119.8 no
    C16 C15 H151 . . . 120.2 no
    C15 C16 C17 . . . 117.93(15) no
    C15 C16 H161 . . . 121.2 no
    C17 C16 H161 . . . 120.9 no
    C16 C17 C18 . . . 123.00(15) no
    C16 C17 N19 . . . 118.41(14) no
    C18 C17 N19 . . . 118.59(15) no
    C9 C18 C17 . . . 119.52(15) no
    C9 C18 H181 . . . 121.0 no
    C17 C18 H181 . . . 119.4 no
    C17 N19 O20 . . . 118.24(14) no
    C17 N19 O21 . . . 118.01(14) no
    O20 N19 O21 . . . 123.75(15) no
loop_
    _geom_hbond_atom_site_label_D
    _geom_hbond_atom_site_label_H
    _geom_hbond_atom_site_label_A
    _geom_hbond_site_symmetry_D
    _geom_hbond_site_symmetry_H
    _geom_hbond_site_symmetry_A
    _geom_hbond_distance_DH
    _geom_hbond_distance_HA
    _geom_hbond_distance_DA
    _geom_hbond_angle_DHA
    _geom_hbond_publ_flag
    C4 H42 O21 . . 2_576 0.98 2.59 3.460(3) 149 no
    C13 H132 O20 . . 3_546 0.98 2.56 3.356(3) 139 no
    C13 H131 O14 . . 2_666 0.98 2.49 3.373(3) 150 no
    C16 H161 O7 . . 3_546 0.96 2.47 3.205(3) 134 no
