# Supplementary material for: Methyl 2-(5,5-dimethyl-1,3,2-dioxa­borinan-2-yl)-4-nitro­benzoate
Source: Acta Crystallogr Sect E Struct Rep Online. 2012 Jul 10;68(Pt 8):o2429–30. doi: 10.1107/S1600536812029650 (PMC3414346; doi:10.1107/S1600536812029650)
Supplement: Supplementary file 2 [file e-68-o2429-Isup2.hkl]

data_I
#  10141322    MS1                         
_audit_creation_date        10-10-14
_audit_creation_method      CRYSTALS 

_cell_length_a                    12.1774(3)
_cell_angle_alpha                 90
_cell_length_b                    9.7928(3)
_cell_angle_beta                  115.4764(12)
_cell_length_c                    13.4921(4)
_cell_angle_gamma                 90

# NOTE Fc on scale of Fo,      0.65049
# Status flags: 
#    o - used in refinement 
#    < - excluded by I/sigmaI cutoff 
#    x - excluded for another reason  

loop_
_refln_index_h
_refln_index_k
_refln_index_l
_refln_F_squared_meas
_refln_F_squared_calc
_refln_F_squared_sigma
_refln_observed_status
   4   0   0      202.90      189.65        4.50 o
   6   0   0      262.40      256.88        5.00 o
   8   0   0      180.20      177.90        4.10 o
  10   0   0       50.90       55.12        2.10 o
  12   0   0       96.40       92.65        5.30 o
  14   0   0       27.20       23.23        6.10 o
   3   1   0      823.75      947.93       11.36 o
   4   1   0       40.80       37.58        0.74 o
   5   1   0        1.90        1.73        0.36 o
   6   1   0      161.25      159.82        2.65 o
   7   1   0      131.20      124.90        1.88 o
   8   1   0      130.65      127.71        2.12 o
   9   1   0      392.35      370.62        7.72 o
  10   1   0       26.40       21.47        1.24 o
  11   1   0        9.80       10.38        0.99 o
  12   1   0        1.20        0.16        1.61 o
  13   1   0       49.45       44.14        3.32 o
  14   1   0        4.60        3.52        5.18 o
   2   2   0       89.05      105.32        1.42 o
   3   2   0      430.60      443.03        6.37 o
   4   2   0      655.75      708.10       10.02 o
   5   2   0      214.70      206.17        3.02 o
   6   2   0      527.65      545.41        7.19 o
   7   2   0       29.70       31.87        0.71 o
   8   2   0        2.75        3.89        0.53 o
   9   2   0      156.00      149.92        3.41 o
  10   2   0        6.80        6.27        0.85 o
  11   2   0        1.25        2.89        1.26 o
  12   2   0       40.90       47.50        2.41 o
  13   2   0        5.55        9.56        1.93 o
  14   2   0        7.00        0.18        4.80 o
   1   3   0      310.15      309.69        7.36 o
   2   3   0      433.60      489.79        7.73 o
   3   3   0     1400.20     1436.12       21.50 o
   4   3   0       24.55       21.14        0.72 o
   5   3   0      103.00      108.14        1.70 o
   6   3   0        8.90        6.49        0.49 o
   7   3   0       42.10       40.55        0.99 o
   8   3   0        0.90        0.53        0.70 o
   9   3   0       33.30       33.86        1.22 o
  10   3   0      129.55      123.77        3.27 o
  11   3   0        3.10        4.73        1.06 o
  12   3   0       33.00       36.57        2.16 o
  13   3   0       27.25       28.70        2.77 o
   0   4   0      277.70      296.71        9.90 o
   1   4   0        9.40        8.59        0.96 o
   2   4   0      130.15      127.37        2.51 o
   3   4   0      137.45      131.38        2.40 o
   4   4   0      109.35       97.84        2.26 o
   5   4   0        4.10        3.98        0.47 o
   6   4   0       87.20       86.78        1.90 o
   7   4   0       33.65       29.93        1.14 o
   8   4   0        0.80        0.04        0.78 o
   9   4   0       15.35       17.35        1.04 o
  10   4   0       11.10       11.79        1.04 o
  11   4   0       66.10       66.38        2.77 o
  12   4   0        0.60        2.37        2.54 o
  13   4   0        3.90        0.21        3.08 o
   1   5   0      126.20      131.02        4.10 o
   2   5   0       45.65       45.13        1.49 o
   3   5   0      530.35      519.29        9.21 o
   4   5   0      109.25      106.27        2.11 o
   5   5   0       11.10       10.53        0.92 o
   6   5   0       80.75       77.32        1.87 o
   7   5   0       34.35       36.95        1.35 o
   8   5   0        3.45        4.54        0.75 o
   9   5   0       35.45       33.54        1.70 o
  10   5   0       63.15       62.15        2.51 o
  11   5   0       18.75       18.49        2.39 o
  12   5   0        2.30        1.76        2.63 o
  13   5   0        9.20        9.57        4.40 o
   0   6   0      112.40      119.11        5.50 o
   1   6   0       72.30       62.49        3.00 o
   2   6   0       12.75       12.01        1.07 o
   3   6   0        7.95        7.25        0.85 o
   4   6   0        8.05        6.54        0.78 o
   5   6   0       45.15       46.49        1.39 o
   6   6   0       38.40       48.44        1.79 o
   7   6   0        5.00        4.88        1.10 o
   8   6   0        7.60        8.71        1.37 o
   9   6   0       62.00       59.23        2.65 o
  10   6   0        4.15        4.08        1.42 o
  11   6   0        8.55       10.66        2.30 o
  12   6   0       -1.00        0.89        9.60 o
   1   7   0      133.35      136.46        4.12 o
   2   7   0        2.40        2.21        0.92 o
   3   7   0        0.15        1.22        1.08 o
   4   7   0        3.25        1.70        1.09 o
   5   7   0       61.05       56.57        1.90 o
   6   7   0        3.80        0.10        1.40 o
   7   7   0       -0.50        2.53        1.75 o
   8   7   0       -2.90        0.07        1.52 o
   9   7   0        2.15        1.80        2.03 o
  10   7   0       19.75       19.85        2.55 o
  11   7   0        1.20        0.00        6.20 o
   0   8   0      199.95      186.81        7.18 o
   1   8   0      116.40      124.20        3.21 o
   2   8   0       53.80       60.35        2.27 o
   3   8   0       42.45       44.68        1.75 o
   4   8   0        2.50        0.99        1.01 o
   5   8   0       99.80      100.55        3.60 o
   6   8   0       19.35       22.44        2.02 o
   7   8   0        0.85        1.75        3.47 o
   8   8   0       18.30       19.65        2.59 o
   9   8   0       27.60       31.86        3.15 o
  10   8   0       12.60       15.13        2.92 o
  11   8   0       15.50        9.42        8.00 o
   1   9   0       18.80       17.70        1.46 o
   2   9   0      147.95      149.91        4.29 o
   3   9   0        0.20        0.00        1.54 o
   4   9   0      248.30      249.26        6.96 o
   5   9   0       74.20       68.73        4.03 o
   6   9   0        7.80        5.43        1.66 o
   7   9   0        9.10        5.72        2.84 o
   8   9   0       20.60       18.32        4.10 o
   9   9   0       -1.95        3.42        5.80 o
  10   9   0        8.40        0.15        4.80 o
   0  10   0       64.35       68.38        3.67 o
   1  10   0       29.20       31.19        1.90 o
   2  10   0       54.50       54.89        2.40 o
   3  10   0        0.65        2.95        1.31 o
   4  10   0        5.45        6.98        1.81 o
   5  10   0        0.50        3.45        2.57 o
   6  10   0       39.45       33.67        3.45 o
   7  10   0        1.60        0.02        5.56 o
   8  10   0        2.45        5.40        4.53 o
   1  11   0       17.00       15.43        2.17 o
   2  11   0        1.30        0.03        3.15 o
   3  11   0        1.45        1.03        4.20 o
   4  11   0       76.45       78.08        5.58 o
   5  11   0        7.35        4.86        2.75 o
   6  11   0        3.45        3.37        5.36 o
   7  11   0        2.65       11.30        7.25 o
   0  12   0        2.45        2.58        3.96 o
   1  12   0       33.45       29.50        3.22 o
   2  12   0        2.40        0.02        3.02 o
   3  12   0       27.05       27.43        3.84 o
   4  12   0       -1.20        3.13        4.08 o
 -13   0   1        7.80        5.95        3.10 o
 -11   0   1        0.90        2.11        1.71 o
  -9   0   1       -0.40        0.75        0.89 o
  -7   0   1      361.90      360.31        8.00 o
  -5   0   1       27.10       17.07        0.90 o
   3   0   1      317.20      338.51        6.40 o
   5   0   1      216.50      227.43        4.80 o
   7   0   1       28.00       26.89        1.30 o
   9   0   1      101.70      103.61        3.00 o
  11   0   1       16.30       13.13        1.70 o
  13   0   1       -0.50        0.61        5.23 o
 -14   1   1       12.10       11.12        4.05 o
 -13   1   1        1.40        5.97        1.63 o
 -12   1   1        9.20        8.61        1.57 o
 -11   1   1       63.90       63.65        2.30 o
 -10   1   1        0.15        0.01        0.27 o
  -9   1   1       51.50       51.67        1.28 o
  -8   1   1       48.10       45.49        1.07 o
  -7   1   1        8.00        7.08        0.61 o
  -6   1   1      156.70      175.35        2.72 o
  -5   1   1        4.55        6.87        0.39 o
  -4   1   1     2446.80     2652.96       40.46 o
  -3   1   1     1863.45     2121.19       33.47 o
   2   1   1     2885.75     3273.62       50.83 o
   3   1   1       17.50       18.11        0.43 o
   4   1   1      523.85      574.76        6.94 o
   5   1   1        0.35        0.00        0.49 o
   6   1   1       10.25       10.17        0.53 o
   7   1   1      195.15      194.94        3.37 o
   8   1   1       60.10       63.53        1.59 o
   9   1   1        0.70        0.38        1.16 o
  10   1   1        3.05        4.11        0.88 o
  11   1   1       75.45       74.42        2.77 o
  12   1   1       34.25       38.72        1.91 o
  13   1   1       16.55       18.18        3.34 o
 -14   2   1       -0.75        0.03        3.33 o
 -13   2   1        3.40        5.33        1.57 o
 -12   2   1       17.55       13.42        1.53 o
 -11   2   1       31.30       32.20        1.22 o
 -10   2   1      120.00      117.09        2.39 o
  -9   2   1       28.20       31.85        0.81 o
  -8   2   1       43.15       40.70        1.08 o
  -7   2   1      425.65      413.72        6.02 o
  -6   2   1        1.05        1.02        0.65 o
  -5   2   1       42.80       49.57        0.89 o
  -4   2   1      212.25      242.02        3.46 o
  -3   2   1      962.65     1054.15       17.91 o
  -2   2   1      187.60      203.20        4.96 o
   1   2   1       13.00       11.53        0.50 o
   2   2   1     4334.25     4676.92       72.04 o
   3   2   1        2.40        2.12        0.32 o
   4   2   1       42.10       41.54        0.71 o
   5   2   1       22.65       19.15        0.64 o
   6   2   1       34.15       36.76        0.85 o
   7   2   1        0.10        0.70        0.59 o
   8   2   1        2.60        2.24        0.67 o
   9   2   1        1.60        1.45        0.75 o
  10   2   1        7.80        8.81        1.03 o
  11   2   1       11.60       14.63        1.29 o
  12   2   1       90.20       94.77        4.15 o
  13   2   1       36.90       37.03        3.43 o
 -14   3   1       -3.30        0.00        3.74 o
 -13   3   1       -2.00        1.47        1.74 o
 -12   3   1        1.35        0.76        1.31 o
 -11   3   1      304.10      283.04        7.78 o
 -10   3   1       60.95       54.96        1.66 o
  -9   3   1        6.35        6.59        0.61 o
  -8   3   1       10.30        9.25        0.57 o
  -7   3   1       10.45        9.56        0.57 o
  -6   3   1       93.00       84.40        1.76 o
  -5   3   1        9.05        9.10        0.78 o
  -4   3   1      591.25      579.46       14.56 o
  -3   3   1      208.80      211.79        4.40 o
  -2   3   1        1.95        2.03        0.56 o
  -1   3   1       42.40       57.03        1.42 o
   0   3   1      490.05      530.04        8.79 o
   1   3   1      671.85      711.94       15.43 o
   2   3   1     2595.15     2646.53       48.62 o
   3   3   1      815.75      835.51       12.13 o
   4   3   1       51.35       50.09        1.03 o
   5   3   1       19.85       13.24        0.60 o
   6   3   1       38.45       30.31        1.03 o
   7   3   1       -1.10        0.01        0.63 o
   8   3   1        5.80        4.96        0.74 o
   9   3   1       12.90       12.85        0.99 o
  10   3   1        3.45        4.43        0.93 o
  11   3   1        7.55        7.92        1.24 o
  12   3   1        6.60        8.51        1.87 o
  13   3   1        0.25        0.02        2.91 o
 -13   4   1        2.95        3.76        2.69 o
 -12   4   1       14.15        9.54        2.04 o
 -11   4   1        9.30        8.53        0.92 o
 -10   4   1       62.15       59.93        1.84 o
  -9   4   1        0.50        0.65        0.90 o
  -8   4   1      179.55      173.29        3.62 o
  -7   4   1       98.70       91.09        2.11 o
  -6   4   1        0.35        0.38        1.16 o
  -5   4   1      155.45      150.92        3.64 o
  -4   4   1       10.40       15.86        0.50 o
  -3   4   1      320.50      308.80        7.42 o
  -2   4   1     1198.75     1233.63       24.70 o
  -1   4   1     1526.75     1530.02       27.79 o
   0   4   1      400.80      416.97        7.55 o
   1   4   1      126.20      122.45        2.80 o
   2   4   1       71.90       68.96        1.70 o
   3   4   1       61.15       50.89        1.40 o
   4   4   1      100.45      114.07        1.75 o
   5   4   1       26.15       19.42        0.78 o
   6   4   1      229.45      228.57        4.02 o
   7   4   1       -0.60        0.17        0.67 o
   8   4   1        0.20        0.69        0.75 o
   9   4   1        6.35        5.74        0.96 o
  10   4   1       40.75       36.32        1.91 o
  11   4   1        1.60        0.15        1.28 o
  12   4   1       41.15       41.33        2.90 o
  13   4   1        5.10       10.80        4.60 o
 -13   5   1        0.25        0.15        3.43 o
 -12   5   1       -1.35        0.26        4.49 o
 -11   5   1       18.50       18.34        1.56 o
 -10   5   1       41.45       38.27        1.70 o
  -9   5   1        6.25        5.12        0.90 o
  -8   5   1       -0.65        0.21        1.07 o
  -7   5   1        0.40        0.66        0.94 o
  -6   5   1      164.00      156.56        4.59 o
  -5   5   1      242.75      255.03        5.52 o
  -4   5   1      147.20      170.99        3.38 o
  -3   5   1        0.05        0.02        0.61 o
  -2   5   1      190.00      181.56        4.24 o
  -1   5   1        0.50        0.49        1.08 o
   0   5   1      177.90      189.14        4.07 o
   1   5   1       12.90       12.28        0.75 o
   2   5   1      102.35       81.49        2.19 o
   3   5   1       87.75       62.87        1.90 o
   4   5   1      423.20      422.52        7.00 o
   5   5   1       31.55       24.93        1.27 o
   6   5   1       10.65        7.65        0.74 o
   7   5   1       14.20       12.99        0.93 o
   8   5   1        2.65        1.33        0.87 o
   9   5   1       18.30       19.16        1.42 o
  10   5   1        4.85        5.17        1.65 o
  11   5   1        6.15        8.32        1.86 o
  12   5   1       16.50       20.30        2.66 o
 -12   6   1       10.05       10.17        3.73 o
 -11   6   1        3.35        0.79        1.55 o
 -10   6   1        9.50        9.13        1.15 o
  -9   6   1       44.20       45.13        2.42 o
  -8   6   1        6.40        4.18        1.52 o
  -7   6   1      194.80      186.10        5.57 o
  -6   6   1       -0.95        0.03        1.25 o
  -5   6   1       -0.20        0.60        1.83 o
  -4   6   1      126.25      117.21        3.31 o
  -3   6   1       26.35       27.34        1.11 o
  -2   6   1       15.45       15.34        1.10 o
  -1   6   1       79.40       69.74        2.16 o
   0   6   1       15.25       15.02        1.00 o
   1   6   1       11.85       14.40        0.96 o
   2   6   1      253.20      246.74        4.72 o
   3   6   1       86.95       87.57        2.44 o
   4   6   1        6.35        8.16        0.76 o
   5   6   1       57.70       60.48        1.85 o
   6   6   1       47.90       39.15        2.13 o
   7   6   1      144.15      139.84        4.84 o
   8   6   1       -0.25        0.25        1.12 o
   9   6   1       -0.45        0.08        1.03 o
  10   6   1        8.65        6.18        1.78 o
  11   6   1       -3.80        0.01        2.16 o
  12   6   1        7.60        0.00        5.00 o
 -12   7   1        5.70        6.68        4.90 o
 -11   7   1       -0.10        0.46        5.46 o
 -10   7   1        9.15       10.43        2.04 o
  -9   7   1       10.00       12.91        1.57 o
  -8   7   1       25.15       24.26        2.10 o
  -7   7   1       -1.45        0.30        0.95 o
  -6   7   1        2.20        1.64        1.19 o
  -5   7   1        4.70        5.89        1.19 o
  -4   7   1        1.50        0.16        2.46 o
  -3   7   1       21.60       22.46        1.15 o
  -2   7   1      109.30      106.80        3.33 o
  -1   7   1       16.95       12.09        1.38 o
   0   7   1       -0.10        0.27        1.63 o
   1   7   1       86.40       81.78        2.45 o
   2   7   1        1.15        0.59        0.93 o
   3   7   1        2.35        2.74        1.75 o
   4   7   1        2.40        3.66        1.04 o
   5   7   1       22.15       21.76        1.36 o
   6   7   1      229.00      240.72        7.75 o
   7   7   1        1.05        1.46        1.44 o
   8   7   1      109.90      103.04        5.35 o
   9   7   1        0.05        0.36        1.88 o
  10   7   1        5.10        2.24        2.20 o
  11   7   1        1.10        4.22        4.30 o
 -11   8   1       12.60        8.36        6.70 o
 -10   8   1        2.60        0.89        3.04 o
  -9   8   1       -4.10        0.01        2.65 o
  -8   8   1       13.20       15.86        1.74 o
  -7   8   1       16.85       19.56        2.14 o
  -6   8   1        0.50        0.04        1.23 o
  -5   8   1        4.00        5.17        1.74 o
  -4   8   1        5.10        8.34        1.63 o
  -3   8   1       -1.15        0.02        0.90 o
  -2   8   1      303.25      291.65       10.11 o
  -1   8   1        0.90        1.48        1.62 o
   0   8   1        2.10        3.21        1.63 o
   1   8   1       13.60       12.56        1.15 o
   2   8   1        1.25        1.05        1.08 o
   3   8   1       34.80       31.34        1.99 o
   4   8   1       19.70       23.85        1.55 o
   5   8   1       16.15       16.94        1.30 o
   6   8   1      147.85      150.84        5.75 o
   7   8   1        0.70        0.30        1.77 o
   8   8   1        7.35        4.37        2.45 o
   9   8   1       -1.10        0.06        2.37 o
  10   8   1        7.00        5.67        4.60 o
 -10   9   1        2.30        0.40        6.37 o
  -9   9   1       -0.20        1.83        3.59 o
  -8   9   1        8.75        4.73        3.62 o
  -7   9   1        2.05        3.47        2.09 o
  -6   9   1       31.05       27.39        2.75 o
  -5   9   1        0.55        1.17        2.58 o
  -4   9   1        0.25        0.04        1.30 o
  -3   9   1      269.15      252.93        6.75 o
  -2   9   1      114.10      108.08        4.07 o
  -1   9   1      187.40      183.50        5.66 o
   0   9   1        0.45        1.31        1.26 o
   1   9   1       11.00       11.48        1.19 o
   2   9   1      131.85      128.81        3.83 o
   3   9   1       34.55       34.04        2.41 o
   4   9   1       12.55       12.25        1.60 o
   5   9   1      169.95      161.59        6.09 o
   6   9   1        0.10        0.05        2.20 o
   7   9   1       22.45       16.99        3.55 o
   8   9   1        0.30        0.56        3.40 o
   9   9   1       -7.00        1.69        6.40 o
  -9  10   1       11.15        2.73        4.65 o
  -8  10   1       12.75       13.58        4.13 o
  -7  10   1        3.40        0.05        2.91 o
  -6  10   1       14.40       13.22        2.72 o
  -5  10   1        2.80        0.49        2.99 o
  -4  10   1      272.25      251.55       10.80 o
  -3  10   1        0.65        1.79        2.72 o
  -2  10   1       50.85       55.42        2.57 o
  -1  10   1       -1.45        0.07        1.44 o
   0  10   1        0.30        0.42        2.51 o
   1  10   1        3.65        4.04        1.48 o
   2  10   1       -0.75        0.05        1.29 o
   3  10   1       24.25       22.21        2.45 o
   4  10   1       -2.75        0.03        1.86 o
   5  10   1        3.20        2.47        1.84 o
   6  10   1        7.45        4.88        3.47 o
   7  10   1       -1.15        0.17        3.58 o
   8  10   1        3.20        0.25        3.97 o
  -7  11   1       -7.85        0.04        3.74 o
  -6  11   1       35.10       35.79        4.18 o
  -5  11   1        2.20        3.06        2.20 o
  -4  11   1       82.25       82.08        5.62 o
  -3  11   1       53.45       51.29        4.01 o
  -2  11   1        0.25        0.29        3.11 o
  -1  11   1        0.25        1.40        2.04 o
   0  11   1        5.45        5.61        1.81 o
   1  11   1        0.05        3.70        1.99 o
   2  11   1        7.55       11.43        2.50 o
   3  11   1       -0.40        0.00        3.60 o
   4  11   1        5.85       11.58        2.87 o
   5  11   1        3.40        8.57        3.04 o
   6  11   1       78.10       65.95        6.25 o
  -4  12   1        5.05        5.84        3.04 o
  -3  12   1       15.30       14.43        3.63 o
  -2  12   1        2.45        0.60        3.90 o
  -1  12   1       15.25       19.99        4.32 o
   0  12   1       38.60       39.39        3.57 o
   1  12   1       16.30       15.67        2.65 o
   2  12   1        6.05       10.70        3.45 o
   3  12   1       -0.25        0.86        3.65 o
   4  12   1       -0.70        0.05       13.05 o
 -14   0   2       -0.10        2.28        1.96 o
 -12   0   2        0.10        0.01        1.20 o
 -10   0   2      240.90      240.54        5.70 o
  -8   0   2      900.20      826.83       18.60 o
  -6   0   2      157.20      141.99        3.40 o
  -4   0   2        4.20        4.26        0.90 o
   2   0   2      768.40      833.98       16.70 o
   4   0   2        3.70        2.36        0.60 o
   6   0   2      399.30      380.18        8.80 o
   8   0   2       86.00       89.47        2.80 o
  10   0   2       26.20       27.81        2.00 o
  12   0   2        8.40       10.92        2.10 o
 -14   1   2        8.10        6.67        3.09 o
 -13   1   2        9.15       10.29        1.74 o
 -12   1   2       28.60       31.96        0.99 o
 -11   1   2       43.95       42.97        1.53 o
 -10   1   2      160.15      152.67        3.16 o
  -9   1   2       11.80        9.77        0.75 o
  -8   1   2      194.50      188.98        3.61 o
  -7   1   2       41.05       42.30        1.25 o
  -6   1   2      637.45      621.33       12.48 o
  -5   1   2        4.00        3.08        0.62 o
  -4   1   2      168.45      176.70        3.49 o
  -3   1   2      222.85      259.72        4.21 o
   2   1   2     2328.65     2592.12       62.31 o
   3   1   2       42.50       44.11        0.78 o
   4   1   2      104.90      111.00        1.56 o
   5   1   2       10.25       12.64        0.57 o
   6   1   2       69.10       72.97        1.38 o
   7   1   2      208.30      203.73        3.87 o
   8   1   2       40.65       37.93        1.38 o
   9   1   2        9.65       10.27        0.99 o
  10   1   2        0.35        0.05        0.99 o
  11   1   2        7.40        7.51        1.20 o
  12   1   2       33.20       37.13        2.12 o
  13   1   2        9.80       15.16        3.88 o
 -14   2   2       -1.00        1.21        2.36 o
 -13   2   2        8.50       11.65        1.73 o
 -12   2   2       84.85       79.80        2.22 o
 -11   2   2       18.80       20.51        1.19 o
 -10   2   2        1.10        1.63        0.56 o
  -9   2   2       75.95       73.42        1.76 o
  -8   2   2       81.20       74.97        1.62 o
  -7   2   2       16.60       17.35        0.64 o
  -6   2   2      230.35      242.53        3.78 o
  -5   2   2       22.05       16.03        0.64 o
  -4   2   2      515.60      566.90       10.75 o
  -3   2   2      640.15      671.12       13.12 o
  -2   2   2        3.85        8.66        0.45 o
  -1   2   2      785.15      897.47       16.65 o
   0   2   2     1246.25     1429.72       24.03 o
   1   2   2      797.50      857.76       19.87 o
   2   2   2     2010.05     2223.22       31.57 o
   3   2   2      459.85      485.03        6.10 o
   4   2   2      148.60      140.70        2.37 o
   5   2   2      356.90      320.21        5.54 o
   6   2   2       21.30       21.23        0.88 o
   7   2   2       46.90       43.80        1.31 o
   8   2   2       21.10       22.33        1.13 o
   9   2   2       73.00       71.20        2.27 o
  10   2   2       20.10       22.87        1.42 o
  11   2   2      103.95       93.80        3.66 o
  12   2   2       -0.80        2.73        2.38 o
  13   2   2       -3.40        0.06        2.71 o
 -14   3   2       -3.40        1.08        3.04 o
 -13   3   2        1.15        2.75        1.64 o
 -12   3   2        0.80        0.74        0.59 o
 -11   3   2       21.80       25.07        1.03 o
 -10   3   2       -0.15        1.24        0.89 o
  -9   3   2        0.55        0.15        0.84 o
  -8   3   2       52.30       49.37        1.21 o
  -7   3   2      201.05      217.55        3.09 o
  -6   3   2        1.95        1.99        0.57 o
  -5   3   2        0.90        0.11        0.71 o
  -4   3   2       56.75       50.70        1.49 o
  -3   3   2        2.05        1.51        0.57 o
  -2   3   2       52.55       53.86        1.57 o
  -1   3   2       96.45      102.24        2.54 o
   0   3   2       25.40       29.88        1.01 o
   1   3   2      509.40      514.34       10.82 o
   2   3   2      411.85      406.99        6.55 o
   3   3   2      100.40      104.22        1.74 o
   4   3   2      809.15      798.58       12.13 o
   5   3   2      276.85      261.94        4.00 o
   6   3   2        2.20        1.49        0.60 o
   7   3   2        4.10        3.79        0.79 o
   8   3   2        1.10        0.40        0.80 o
   9   3   2        2.50        2.39        0.92 o
  10   3   2       19.40       22.82        1.45 o
  11   3   2        8.90       10.53        1.46 o
  12   3   2       23.65       25.27        2.29 o
 -14   4   2        4.70        4.84        4.00 o
 -13   4   2       -1.25        1.63        2.63 o
 -12   4   2       18.05       16.70        1.84 o
 -11   4   2       46.90       45.26        1.76 o
 -10   4   2       15.05       13.08        1.10 o
  -9   4   2      353.85      329.92        9.51 o
  -8   4   2        8.20        5.13        1.17 o
  -7   4   2       39.35       39.09        1.61 o
  -6   4   2      111.60      110.71        3.02 o
  -5   4   2      101.20       95.41        2.50 o
  -4   4   2       16.20       23.44        1.00 o
  -3   4   2       13.00       12.28        0.90 o
  -2   4   2      137.10      125.52        3.90 o
  -1   4   2       51.00       51.51        1.66 o
   0   4   2       19.65       20.61        1.05 o
   1   4   2      152.15      146.89        3.29 o
   2   4   2        3.05        1.39        0.57 o
   3   4   2        5.10        3.38        0.57 o
   4   4   2      180.35      177.32        3.32 o
   5   4   2       28.20       27.11        0.85 o
   6   4   2        1.70        0.07        1.06 o
   7   4   2        2.95        2.58        0.60 o
   8   4   2        0.90        0.04        0.68 o
   9   4   2       67.30       67.74        2.30 o
  10   4   2        7.00        7.24        1.31 o
  11   4   2        1.65        2.71        1.92 o
  12   4   2        3.30        2.25        2.55 o
 -13   5   2       34.80       38.14        4.09 o
 -12   5   2       64.60       59.05        3.22 o
 -11   5   2       -0.60        0.00        0.94 o
 -10   5   2       17.65       19.42        1.17 o
  -9   5   2       23.40       27.44        1.30 o
  -8   5   2       26.55       28.66        1.19 o
  -7   5   2        3.20        1.80        0.90 o
  -6   5   2        1.00        0.01        1.60 o
  -5   5   2      122.80      112.66        2.90 o
  -4   5   2       10.30        8.33        0.90 o
  -3   5   2       11.20       10.35        0.80 o
  -2   5   2      161.20      130.96        4.20 o
  -1   5   2      641.40      623.31       11.67 o
   0   5   2      231.60      219.82        4.75 o
   1   5   2       75.55       68.00        1.82 o
   2   5   2       83.45       81.36        2.23 o
   3   5   2       10.60       10.03        0.81 o
   4   5   2       52.30       52.27        1.80 o
   5   5   2        6.75        7.64        0.81 o
   6   5   2       53.65       50.68        1.41 o
   7   5   2       24.45       23.95        1.41 o
   8   5   2       11.35       11.22        1.42 o
   9   5   2        6.85        5.63        1.38 o
  10   5   2        1.95        1.79        1.67 o
  11   5   2        0.30        0.00        3.18 o
  12   5   2       -1.80        1.70        3.30 o
 -13   6   2       -0.50        0.32        8.63 o
 -12   6   2       14.55       14.19        2.69 o
 -11   6   2       72.15       61.36        3.09 o
 -10   6   2       22.80       22.85        1.79 o
  -9   6   2       40.20       40.46        2.15 o
  -8   6   2      116.85      111.63        4.00 o
  -7   6   2        8.20        7.54        1.46 o
  -6   6   2      156.10      143.94        4.18 o
  -5   6   2      212.90      212.21        5.07 o
  -4   6   2       31.20       28.03        1.68 o
  -3   6   2       11.80        7.77        1.23 o
  -2   6   2      271.35      264.42        5.63 o
  -1   6   2      248.25      246.06        4.71 o
   0   6   2        6.50        4.88        0.85 o
   1   6   2       87.25       86.59        1.89 o
   2   6   2       40.15       38.96        2.05 o
   3   6   2        0.20        0.23        0.84 o
   4   6   2        3.90        0.89        0.99 o
   5   6   2        0.60        1.93        0.80 o
   6   6   2        1.10        1.05        1.36 o
   7   6   2       18.90       22.00        1.60 o
   8   6   2       66.95       73.51        2.72 o
   9   6   2        0.50        2.05        1.80 o
  10   6   2        7.55        8.62        1.77 o
  11   6   2        2.60        1.36        3.30 o
 -12   7   2        5.80        5.13        4.40 o
 -11   7   2       14.55       15.40        3.48 o
 -10   7   2       -0.75        0.18        1.24 o
  -9   7   2       66.15       63.12        3.58 o
  -8   7   2       15.20       18.45        2.04 o
  -7   7   2        2.55        1.17        1.12 o
  -6   7   2       29.60       32.51        2.00 o
  -5   7   2       95.60       93.65        3.50 o
  -4   7   2       82.85       74.51        3.02 o
  -3   7   2        0.80        0.20        1.17 o
  -2   7   2        0.75        1.13        0.85 o
  -1   7   2      103.90      103.49        2.61 o
   0   7   2       74.90       74.47        2.11 o
   1   7   2       84.15       74.15        2.42 o
   2   7   2        5.60        5.88        1.74 o
   3   7   2       51.90       51.99        2.12 o
   4   7   2        0.10        0.08        0.49 o
   5   7   2       55.25       67.63        2.09 o
   6   7   2        7.45        7.79        1.14 o
   7   7   2       19.80       24.47        1.90 o
   8   7   2        1.50        3.88        1.70 o
   9   7   2        6.70        4.47        2.70 o
  10   7   2       -3.40        0.16        4.60 o
  11   7   2        7.90        3.41        4.80 o
 -11   8   2        9.95        9.49        3.36 o
 -10   8   2        5.30        3.62        3.29 o
  -9   8   2       -0.20        0.25        2.00 o
  -8   8   2       -2.25        0.06        1.94 o
  -7   8   2       17.50       16.60        2.21 o
  -6   8   2        5.75        7.60        1.27 o
  -5   8   2      115.50      110.28        4.16 o
  -4   8   2       44.55       41.62        2.24 o
  -3   8   2       54.90       61.27        2.53 o
  -2   8   2      893.95      808.45       18.99 o
  -1   8   2        2.50        2.61        1.04 o
   0   8   2      156.75      140.94        4.33 o
   1   8   2       23.45       20.74        1.41 o
   2   8   2        0.80        2.40        2.68 o
   3   8   2      103.00      102.01        2.97 o
   4   8   2       -0.95        0.10        1.13 o
   5   8   2        1.30        0.63        1.01 o
   6   8   2        2.70        2.45        1.36 o
   7   8   2       66.40       63.89        4.20 o
   8   8   2        2.40        1.63        2.40 o
   9   8   2        0.70        0.19        5.52 o
  10   8   2        6.10        0.84        8.00 o
 -10   9   2        4.70        1.84        3.52 o
  -9   9   2        4.35        0.26        3.15 o
  -8   9   2       40.45       40.91        3.22 o
  -7   9   2       15.90       13.54        2.74 o
  -6   9   2        1.20        3.67        2.35 o
  -5   9   2        3.00        0.49        1.47 o
  -4   9   2      311.20      306.85        9.84 o
  -3   9   2        0.85        0.42        1.40 o
  -2   9   2      106.40       93.92        4.17 o
  -1   9   2       86.55       94.20        2.90 o
   0   9   2       43.35       42.36        2.03 o
   1   9   2        6.25        7.69        1.14 o
   2   9   2       34.05       33.00        2.16 o
   3   9   2       74.45       73.51        3.09 o
   4   9   2       49.70       52.63        2.42 o
   5   9   2       10.90        9.57        1.65 o
   6   9   2        1.05        2.00        2.96 o
   7   9   2        8.70       14.55        4.70 o
   8   9   2       12.40       12.67        2.90 o
   9   9   2        7.10        0.10        5.50 o
  -9  10   2        6.15        8.99        3.39 o
  -8  10   2        3.20        0.10        3.39 o
  -7  10   2        9.05       10.39        2.74 o
  -6  10   2        0.45        0.29        3.11 o
  -5  10   2       52.80       58.22        3.96 o
  -4  10   2        3.95        0.00        2.69 o
  -3  10   2       61.35       59.97        4.14 o
  -2  10   2        1.95        1.80        1.82 o
  -1  10   2       -0.45        0.69        4.27 o
   0  10   2       37.35       39.02        2.28 o
   1  10   2       32.25       33.00        1.81 o
   2  10   2        6.80        9.39        1.85 o
   3  10   2       13.90       13.70        1.83 o
   4  10   2        1.05        0.94        1.57 o
   5  10   2       70.65       75.37        4.32 o
   6  10   2        3.90        1.76        3.90 o
   7  10   2        8.80        8.81        3.90 o
  -7  11   2       -3.00        3.93        4.72 o
  -6  11   2        0.95        0.34        2.25 o
  -5  11   2        6.15       10.57        2.27 o
  -4  11   2        2.45        0.31        2.36 o
  -3  11   2        6.00        6.70        2.18 o
  -2  11   2        3.70        2.05        2.94 o
  -1  11   2        0.50        5.11        2.51 o
   0  11   2        3.20        0.69        3.09 o
   1  11   2        7.65        7.08        2.47 o
   2  11   2        2.55        2.31        2.67 o
   3  11   2       -0.45        0.23        3.36 o
   4  11   2       31.80       40.84        4.51 o
   5  11   2       26.05       28.30        4.61 o
   6  11   2       13.20        1.36        5.70 o
  -5  12   2       -3.65        0.00        3.89 o
  -4  12   2        1.15        0.09        4.02 o
  -3  12   2        2.45        3.33        3.30 o
  -2  12   2       28.45       31.46        4.04 o
  -1  12   2        3.45        3.12        3.08 o
   0  12   2        1.35        3.29        3.54 o
   1  12   2        0.05        5.18        3.93 o
   2  12   2       -3.20        3.69        3.94 o
   3  12   2       -9.90        2.62        6.60 o
 -15   0   3        0.90        0.02        8.92 o
 -13   0   3        2.80        3.83        2.40 o
 -11   0   3       29.40       27.70        2.30 o
  -9   0   3        3.80        3.29        0.70 o
  -7   0   3      101.20      104.99        2.70 o
  -5   0   3      560.60      591.14       12.80 o
  -3   0   3     2333.10     2686.92       69.30 o
   3   0   3     2698.60     2735.70       55.50 o
   5   0   3      227.00      199.13        4.80 o
   7   0   3        3.50        8.17        1.00 o
   9   0   3       19.20       24.00        1.60 o
  11   0   3       96.30       95.40        5.50 o
 -15   1   3       -0.30        0.12        4.27 o
 -14   1   3        6.95        8.60        2.73 o
 -13   1   3        0.70        1.70        1.31 o
 -12   1   3        2.55        2.69        0.89 o
 -11   1   3        7.30       10.41        1.03 o
 -10   1   3        1.30        1.59        1.01 o
  -9   1   3        5.05        3.94        1.10 o
  -8   1   3       31.15       31.22        1.33 o
  -7   1   3       83.05       85.93        2.11 o
  -6   1   3     4322.75     4217.82       95.35 o
  -5   1   3      457.15      498.54        8.59 o
  -4   1   3      213.60      233.92        4.67 o
  -3   1   3      440.65      466.94        7.33 o
  -2   1   3        8.40        5.17        0.32 o
   0   1   3      124.10      137.66        2.20 o
   1   1   3      308.40      332.83        5.08 o
   2   1   3      571.65      604.57        8.45 o
   3   1   3     2152.10     2170.19       31.98 o
   4   1   3      262.50      264.28        3.43 o
   5   1   3      196.15      193.20        2.90 o
   6   1   3      543.40      513.92        7.96 o
   7   1   3        1.60        0.57        0.71 o
   8   1   3        2.85        2.09        0.88 o
   9   1   3       49.60       51.70        1.88 o
  10   1   3        6.45        7.54        1.34 o
  11   1   3       -0.55        0.60        1.07 o
  12   1   3        1.10        0.28        3.26 o
 -15   2   3        6.50        0.25        3.90 o
 -14   2   3        8.45        5.28        2.08 o
 -13   2   3       27.35       23.29        1.81 o
 -12   2   3       10.55       11.38        1.11 o
 -11   2   3       11.30       13.38        0.97 o
 -10   2   3        7.25        6.33        0.81 o
  -9   2   3        5.80        5.74        0.78 o
  -8   2   3       57.60       58.02        1.29 o
  -7   2   3       46.70       48.46        1.39 o
  -6   2   3      100.30      103.75        2.25 o
  -5   2   3      264.75      277.65        5.14 o
  -4   2   3       49.55       47.14        1.03 o
  -3   2   3       59.20       63.33        1.25 o
  -2   2   3      931.20     1056.20       16.02 o
  -1   2   3       61.30       67.81        1.27 o
   0   2   3       99.85      116.87        1.84 o
   1   2   3       11.65       13.55        0.79 o
   2   2   3      218.25      210.98        4.01 o
   3   2   3      880.70      875.19       12.88 o
   4   2   3      362.35      351.30        5.14 o
   5   2   3        3.85        3.62        0.46 o
   6   2   3       44.75       38.10        1.20 o
   7   2   3       -0.80        0.45        1.11 o
   8   2   3        7.50        8.75        1.03 o
   9   2   3       83.50       79.76        2.55 o
  10   2   3        0.65        0.00        1.99 o
  11   2   3       12.60       14.73        1.71 o
  12   2   3       -1.20        0.01        1.83 o
 -14   3   3        2.40        0.29        3.69 o
 -13   3   3        2.55        1.43        1.43 o
 -12   3   3       11.95       14.99        1.17 o
 -11   3   3       19.30       21.66        1.20 o
 -10   3   3      144.60      144.30        3.01 o
  -9   3   3      101.15       95.68        1.92 o
  -8   3   3      280.30      270.89        4.37 o
  -7   3   3        2.00        0.74        0.56 o
  -6   3   3       33.80       29.07        1.22 o
  -5   3   3        2.30        1.30        0.58 o
  -4   3   3        3.05        2.42        0.65 o
  -3   3   3      467.45      519.46       12.30 o
  -2   3   3      141.70      135.40        3.43 o
  -1   3   3      599.05      622.72       10.96 o
   0   3   3     2035.80     2163.01       41.04 o
   1   3   3       32.50       36.14        0.74 o
   2   3   3       24.00       22.61        0.71 o
   3   3   3      286.20      257.93        4.37 o
   4   3   3      145.60      155.63        2.26 o
   5   3   3       33.15       33.33        0.88 o
   6   3   3       34.65       36.47        0.99 o
   7   3   3       49.75       46.88        1.42 o
   8   3   3       20.00       18.65        1.20 o
   9   3   3        1.70        1.84        1.03 o
  10   3   3       45.55       51.67        2.23 o
  11   3   3        0.70        6.34        2.19 o
  12   3   3       15.45       14.48        2.98 o
 -14   4   3        1.40        0.03        3.92 o
 -13   4   3       11.75       14.26        2.94 o
 -12   4   3        5.80        6.64        1.24 o
 -11   4   3        7.15        8.75        1.52 o
 -10   4   3      349.85      338.09       12.32 o
  -9   4   3      453.70      425.46        9.30 o
  -8   4   3        1.25        0.34        1.24 o
  -7   4   3        1.85        1.27        0.79 o
  -6   4   3       15.15       14.78        0.82 o
  -5   4   3       -0.60        0.06        0.94 o
  -4   4   3      336.65      340.02        8.12 o
  -3   4   3        5.10        2.06        0.49 o
  -2   4   3      131.30      132.06        3.00 o
  -1   4   3      284.20      290.34        5.82 o
   0   4   3      971.40      913.23       26.76 o
   1   4   3       40.55       39.11        1.57 o
   2   4   3      424.60      457.99        7.75 o
   3   4   3      307.90      301.59        5.82 o
   4   4   3      651.00      607.10       12.06 o
   5   4   3       86.85       91.17        1.82 o
   6   4   3        0.15        0.00        0.51 o
   7   4   3        0.25        1.84        1.11 o
   8   4   3       52.25       50.90        1.81 o
   9   4   3        3.75        2.75        1.06 o
  10   4   3        2.75        4.23        1.24 o
  11   4   3        2.95        2.45        1.69 o
  12   4   3        5.60        0.96        3.40 o
 -14   5   3       -1.10        2.04        2.70 o
 -13   5   3       14.45       19.22        2.65 o
 -12   5   3       10.85       10.13        1.61 o
 -11   5   3        0.65        0.85        0.97 o
 -10   5   3       32.10       32.28        2.29 o
  -9   5   3      139.90      137.99        5.40 o
  -8   5   3       32.00       35.98        1.68 o
  -7   5   3        8.20        8.54        1.00 o
  -6   5   3      575.50      554.89       11.90 o
  -5   5   3       42.30       42.11        1.70 o
  -4   5   3       21.70       20.52        0.80 o
  -3   5   3        0.30        1.74        0.66 o
  -2   5   3      211.10      197.28        4.60 o
  -1   5   3        9.10        7.03        0.80 o
   0   5   3      399.90      410.02        8.90 o
   1   5   3      160.05      161.86        4.37 o
   2   5   3      549.55      509.18        9.88 o
   3   5   3      240.65      227.86        5.30 o
   4   5   3        5.40        6.88        0.99 o
   5   5   3      161.10      159.21        3.00 o
   6   5   3        7.60        9.82        0.71 o
   7   5   3        2.40        1.33        0.78 o
   8   5   3       19.40       20.64        1.45 o
   9   5   3       -0.20        0.23        1.52 o
  10   5   3        1.10        1.98        2.31 o
  11   5   3        0.00        0.66        0.01 o
 -13   6   3        3.40        0.64        5.90 o
 -12   6   3       28.90       25.56        2.55 o
 -11   6   3       10.30       10.99        1.88 o
 -10   6   3       -0.10        1.69        2.58 o
  -9   6   3       48.75       45.89        2.77 o
  -8   6   3       77.80       75.05        2.70 o
  -7   6   3        3.60        5.80        1.00 o
  -6   6   3        3.60        3.27        0.90 o
  -5   6   3      328.80      312.39        6.10 o
  -4   6   3        4.10        3.93        0.60 o
  -3   6   3        0.60        0.17        1.08 o
  -2   6   3       16.70       18.61        1.30 o
  -1   6   3       91.75       86.97        2.93 o
   0   6   3      690.20      669.45       15.74 o
   1   6   3        2.35        4.32        1.89 o
   2   6   3       29.05       26.20        1.75 o
   3   6   3       98.25      101.97        3.13 o
   4   6   3        1.15        0.18        1.73 o
   5   6   3       37.35       35.23        2.19 o
   6   6   3        6.40        7.77        1.50 o
   7   6   3       56.90       62.51        2.50 o
   8   6   3        1.60        0.03        0.86 o
   9   6   3        4.45        2.94        1.41 o
  10   6   3        2.50        1.34        2.00 o
  11   6   3        7.40        4.51        4.60 o
 -12   7   3        3.55        0.44        2.31 o
 -11   7   3       18.75       15.07        2.80 o
 -10   7   3        6.95        3.44        1.88 o
  -9   7   3        2.30        0.31        1.77 o
  -8   7   3       27.80       32.62        2.19 o
  -7   7   3       14.90       14.11        1.54 o
  -6   7   3        1.05        2.27        1.70 o
  -5   7   3        0.70        0.00        1.01 o
  -4   7   3      226.15      212.48        6.67 o
  -3   7   3       98.60       91.41        3.06 o
  -2   7   3       85.05       83.83        3.38 o
  -1   7   3      262.95      259.49        7.22 o
   0   7   3       83.60       83.71        2.73 o
   1   7   3       81.45       66.15        3.37 o
   2   7   3       13.25       13.98        2.02 o
   3   7   3        8.65        6.28        1.63 o
   4   7   3       98.20       95.72        4.13 o
   5   7   3        0.10        0.05        0.49 o
   6   7   3        8.70        5.54        1.76 o
   7   7   3        0.70        1.54        2.01 o
   8   7   3       66.30       62.29        4.30 o
   9   7   3        5.40        4.68        2.70 o
  10   7   3       -0.60        0.75        6.20 o
 -11   8   3       -0.15        0.28        3.13 o
 -10   8   3       -0.45        2.23        2.06 o
  -9   8   3        0.65        1.51        3.28 o
  -8   8   3        8.50        8.74        1.66 o
  -7   8   3       35.00       33.46        2.44 o
  -6   8   3        1.75        0.05        1.34 o
  -5   8   3        0.45        0.00        2.86 o
  -4   8   3       79.80       76.39        3.20 o
  -3   8   3      112.55      101.21        4.03 o
  -2   8   3      461.90      459.81       14.74 o
  -1   8   3       33.10       23.72        1.86 o
   0   8   3       83.70       80.15        3.26 o
   1   8   3       18.30       22.97        2.30 o
   2   8   3       81.75       88.73        4.50 o
   3   8   3        0.80        0.10        1.05 o
   4   8   3       42.15       48.15        2.41 o
   5   8   3        2.70        2.64        1.54 o
   6   8   3       27.10       27.19        2.79 o
   7   8   3       95.90       96.89        5.30 o
   8   8   3       31.70       28.62        3.90 o
   9   8   3       -0.60        1.31        4.65 o
 -10   9   3       14.65       14.51        4.31 o
  -9   9   3        0.85        0.89        3.57 o
  -8   9   3        2.20        2.22        2.61 o
  -7   9   3       -0.25        2.11        1.32 o
  -6   9   3        7.25        6.39        1.83 o
  -5   9   3       66.80       63.51        3.15 o
  -4   9   3       19.90       20.99        1.96 o
  -3   9   3       29.15       30.71        2.17 o
  -2   9   3       41.70       50.23        3.02 o
  -1   9   3       10.25       11.15        1.72 o
   0   9   3       81.95       83.78        3.84 o
   1   9   3        6.15        9.10        2.09 o
   2   9   3        0.65        0.96        3.00 o
   3   9   3       83.65       89.29        4.83 o
   4   9   3        1.50        2.08        1.84 o
   5   9   3      130.55      132.79        6.01 o
   6   9   3        2.20        1.56        3.14 o
   7   9   3       -0.80        0.09        6.80 o
   8   9   3        7.80        5.94        3.10 o
  -9  10   3       -1.50        0.10        5.90 o
  -8  10   3        6.15        6.23        3.60 o
  -7  10   3        2.15        0.45        1.94 o
  -6  10   3        1.00        0.16        2.74 o
  -5  10   3       -4.30        0.02        2.78 o
  -4  10   3        9.00       11.25        2.58 o
  -3  10   3       20.75       19.82        2.63 o
  -2  10   3       62.00       63.06        3.90 o
  -1  10   3       23.30       19.24        2.39 o
   0  10   3       10.95       18.24        2.48 o
   1  10   3       12.55       12.21        2.98 o
   2  10   3       -3.10        0.05        2.33 o
   3  10   3        2.55        4.30        2.06 o
   4  10   3        3.10        0.53        2.26 o
   5  10   3       14.45       15.48        3.15 o
   6  10   3        3.80        6.25        3.25 o
   7  10   3        6.80       10.61        3.90 o
  -7  11   3        2.75        0.33        3.65 o
  -6  11   3       14.15       17.68        3.52 o
  -5  11   3        5.30        3.85        3.41 o
  -4  11   3       -1.55        0.87        2.94 o
  -3  11   3       56.40       61.23        4.37 o
  -2  11   3        1.70        2.47        2.23 o
  -1  11   3        4.45        5.92        3.07 o
   0  11   3        4.45        1.20        3.91 o
   1  11   3       57.65       47.86        4.47 o
   2  11   3       12.30        8.47        2.97 o
   3  11   3        8.95        8.43        2.45 o
   4  11   3        1.70        0.00        2.72 o
   5  11   3       43.10       44.44        4.50 o
  -5  12   3       -2.55        2.65        3.94 o
  -4  12   3        2.75        1.57        2.82 o
  -3  12   3        7.45        5.10        3.19 o
  -2  12   3       47.30       42.49        5.30 o
  -1  12   3        3.45        8.52        2.71 o
   0  12   3        4.30        1.53        3.76 o
   1  12   3       17.55       17.89        4.19 o
   2  12   3        4.75        8.32        3.85 o
 -14   0   4       25.50       28.47        3.40 o
 -12   0   4       82.50       79.10        4.90 o
 -10   0   4       22.90       20.19        2.40 o
  -8   0   4       27.20       26.98        1.80 o
  -6   0   4      235.80      246.95        5.40 o
  -4   0   4      206.70      259.75        4.90 o
  -2   0   4      202.30      205.25        4.50 o
   0   0   4      864.50      993.07       16.90 o
   2   0   4      258.90      256.12        5.20 o
   4   0   4       51.30       53.74        1.70 o
   6   0   4      104.30       92.58        3.30 o
   8   0   4       15.90       16.76        1.50 o
  10   0   4        7.70        6.85        1.70 o
  12   0   4       13.80        2.71        6.60 o
 -15   1   4       -0.40        0.36        2.59 o
 -14   1   4        3.50        4.23        1.70 o
 -13   1   4       11.20       12.16        1.24 o
 -12   1   4        9.15        9.45        1.15 o
 -11   1   4        1.90        1.39        1.04 o
 -10   1   4       24.40       25.12        1.59 o
  -9   1   4        0.85        0.00        1.07 o
  -8   1   4      152.60      154.89        3.67 o
  -7   1   4       59.25       43.41        1.57 o
  -6   1   4      401.80      379.11        7.89 o
  -5   1   4       71.60       78.15        1.98 o
  -4   1   4      126.10      134.88        2.13 o
  -3   1   4      855.65      944.52       14.75 o
  -2   1   4       14.25       19.03        0.49 o
  -1   1   4       39.40       48.38        0.85 o
   0   1   4        1.50        3.79        0.39 o
   1   1   4       53.15       45.54        1.13 o
   2   1   4      673.55      682.19        9.48 o
   3   1   4      639.20      646.85        8.98 o
   4   1   4        7.20       11.14        0.63 o
   5   1   4       15.65       15.56        0.68 o
   6   1   4      119.15      111.28        2.20 o
   7   1   4        7.65        8.74        0.96 o
   8   1   4        4.50        4.96        0.88 o
   9   1   4       -2.35        0.00        1.14 o
  10   1   4       23.85       22.23        1.74 o
  11   1   4       -0.40        0.00        1.66 o
  12   1   4        5.45        0.08        4.82 o
 -15   2   4        8.40        0.70        4.20 o
 -14   2   4       10.00       10.30        1.66 o
 -13   2   4        0.60        0.02        0.96 o
 -12   2   4        1.00        0.39        1.25 o
 -11   2   4        3.40        3.26        0.81 o
 -10   2   4       27.70       26.48        1.24 o
  -9   2   4        2.75        4.86        0.89 o
  -8   2   4      304.05      311.09        6.12 o
  -7   2   4       28.25       28.07        1.10 o
  -6   2   4      536.85      540.80       10.72 o
  -5   2   4      441.50      409.46        7.78 o
  -4   2   4     1579.25     1558.50       28.22 o
  -3   2   4       80.35       87.80        1.42 o
  -2   2   4       70.80       70.87        1.45 o
  -1   2   4      105.95      117.77        2.24 o
   0   2   4       -0.20        0.48        0.84 o
   1   2   4      258.10      267.97        4.55 o
   2   2   4        4.40        2.85        0.60 o
   3   2   4      662.50      665.16       12.46 o
   4   2   4        4.65        5.69        0.57 o
   5   2   4       58.50       52.47        1.28 o
   6   2   4       65.25       55.21        1.67 o
   7   2   4      123.10      114.25        3.08 o
   8   2   4        0.05        0.12        1.76 o
   9   2   4       24.30       21.85        1.59 o
  10   2   4        0.25        1.95        1.27 o
  11   2   4       -0.70        0.90        1.98 o
  12   2   4        0.15        0.48        2.62 o
 -15   3   4        3.60        2.26        3.10 o
 -14   3   4       20.95       18.79        2.83 o
 -13   3   4        6.40        6.08        1.21 o
 -12   3   4       17.00       16.25        1.10 o
 -11   3   4       15.55       13.07        0.99 o
 -10   3   4       35.35       37.87        1.24 o
  -9   3   4      152.40      148.23        3.15 o
  -8   3   4       89.10       87.94        1.88 o
  -7   3   4       32.85       39.93        1.05 o
  -6   3   4      129.15      129.78        2.77 o
  -5   3   4       33.00       33.95        0.88 o
  -4   3   4      133.05      110.31        2.54 o
  -3   3   4      367.30      360.11        5.96 o
  -2   3   4     1352.60     1317.75       23.84 o
  -1   3   4      210.80      198.72        4.28 o
   0   3   4       16.65       21.42        0.67 o
   1   3   4       43.00       41.11        1.07 o
   2   3   4      353.65      338.83        8.28 o
   3   3   4     1211.95     1198.92       17.91 o
   4   3   4      176.75      157.25        2.65 o
   5   3   4      255.65      251.69        4.03 o
   6   3   4      136.50      127.22        2.44 o
   7   3   4        6.50        8.19        0.89 o
   8   3   4       45.85       43.31        1.74 o
   9   3   4       -1.05        0.21        1.59 o
  10   3   4        0.25        0.05        1.44 o
  11   3   4        4.20       11.80        1.84 o
 -14   4   4        0.00        0.02        4.35 o
 -13   4   4        7.90        8.23        2.54 o
 -12   4   4       -1.45        0.92        1.33 o
 -11   4   4      138.90      120.11        4.40 o
 -10   4   4       70.65       61.75        2.28 o
  -9   4   4      170.55      164.36        3.78 o
  -8   4   4        4.00        3.50        0.97 o
  -7   4   4        8.65        8.55        0.92 o
  -6   4   4       18.60       18.08        1.52 o
  -5   4   4        9.10        8.47        1.12 o
  -4   4   4     1016.95     1032.95       23.14 o
  -3   4   4      329.90      344.21        7.19 o
  -2   4   4      170.95      147.77        3.50 o
  -1   4   4      346.55      355.08        6.03 o
   0   4   4      555.85      554.42        9.79 o
   1   4   4      237.00      222.55        4.39 o
   2   4   4        5.75        2.62        0.94 o
   3   4   4        6.70        6.04        0.54 o
   4   4   4       13.70       14.43        0.64 o
   5   4   4        7.80        5.35        0.71 o
   6   4   4        1.55        0.04        0.64 o
   7   4   4       33.60       33.67        1.38 o
   8   4   4       13.65       13.60        1.24 o
   9   4   4       10.55       10.96        1.24 o
  10   4   4       21.25       24.41        2.07 o
  11   4   4        3.10        2.25        2.97 o
 -14   5   4        6.10        4.74        2.58 o
 -13   5   4      154.90      136.30        5.80 o
 -12   5   4       -1.65        1.73        2.18 o
 -11   5   4       62.20       58.05        3.13 o
 -10   5   4       -1.15        0.21        1.35 o
  -9   5   4       21.60       22.35        1.21 o
  -8   5   4      186.55      176.09        4.47 o
  -7   5   4      267.95      256.54        7.11 o
  -6   5   4       88.30       82.04        2.57 o
  -5   5   4       25.60       20.26        1.36 o
  -4   5   4      576.30      540.62       14.34 o
  -3   5   4      351.95      361.47        8.97 o
  -2   5   4      125.00      117.83        3.33 o
  -1   5   4      534.65      530.90       11.56 o
   0   5   4        3.60        1.90        1.07 o
   1   5   4       37.20       39.95        1.72 o
   2   5   4      145.85      155.53        3.15 o
   3   5   4        1.75        2.19        0.79 o
   4   5   4       38.55       33.89        1.54 o
   5   5   4       26.55       24.60        0.99 o
   6   5   4       10.15       12.31        0.78 o
   7   5   4       86.15       82.48        2.37 o
   8   5   4        5.45        4.35        1.03 o
   9   5   4        9.75       12.04        1.67 o
  10   5   4        4.90        5.57        2.50 o
  11   5   4       11.60        9.20        4.60 o
 -13   6   4       19.95       22.46        3.14 o
 -12   6   4       17.80       13.93        2.39 o
 -11   6   4       11.50        7.91        1.69 o
 -10   6   4       11.00       14.33        1.00 o
  -9   6   4        4.60        5.42        0.90 o
  -8   6   4      115.70      113.15        3.10 o
  -7   6   4        0.20        0.14        0.80 o
  -6   6   4       60.50       59.92        2.00 o
  -5   6   4       37.30       40.47        1.10 o
  -4   6   4       19.40       19.31        0.90 o
  -3   6   4       12.40       13.64        0.90 o
  -2   6   4      149.40      142.29        3.30 o
  -1   6   4       62.20       65.50        1.70 o
   0   6   4       21.30       28.90        1.30 o
   1   6   4       -0.75        0.99        1.39 o
   2   6   4       36.20       32.86        1.84 o
   3   6   4        3.85        3.99        1.05 o
   4   6   4       17.45       19.57        1.43 o
   5   6   4        4.00        4.56        1.14 o
   6   6   4       -0.15        0.43        1.83 o
   7   6   4       40.35       46.46        1.89 o
   8   6   4       -0.30        0.00        0.88 o
   9   6   4       11.20       16.17        2.90 o
  10   6   4       -1.90        1.10        2.30 o
 -12   7   4        5.95        7.42        2.49 o
 -11   7   4       -1.00        0.42        2.12 o
 -10   7   4        6.75        5.79        1.71 o
  -9   7   4       -0.50        2.00        1.65 o
  -8   7   4      117.70      114.55        3.50 o
  -7   7   4      192.80      187.84        5.20 o
  -6   7   4       40.20       43.87        1.80 o
  -5   7   4       56.10       53.52        1.70 o
  -4   7   4      236.10      230.60        4.70 o
  -3   7   4      247.00      251.77        6.10 o
  -2   7   4      116.90      111.89        3.10 o
  -1   7   4      170.10      162.21        4.70 o
   0   7   4      330.55      328.44        8.32 o
   1   7   4       32.80       34.20        2.17 o
   2   7   4        2.05        2.24        1.19 o
   3   7   4        3.35        1.72        1.43 o
   4   7   4       57.95       58.52        2.61 o
   5   7   4       25.70       23.92        2.21 o
   6   7   4       -2.40        0.04        1.85 o
   7   7   4       -1.25        0.25        2.09 o
   8   7   4        0.90        0.00        5.12 o
   9   7   4       10.20       15.24        3.00 o
 -12   8   4        5.45        2.38        3.36 o
 -11   8   4        2.10        2.07        2.78 o
 -10   8   4       53.80       54.34        3.30 o
  -9   8   4        1.60        0.66        1.68 o
  -8   8   4       18.10       16.19        2.45 o
  -7   8   4       21.35       23.81        1.86 o
  -6   8   4        0.15        0.50        1.77 o
  -5   8   4        1.20        0.27        1.73 o
  -4   8   4      237.90      232.31        6.22 o
  -3   8   4        2.10        2.80        1.32 o
  -2   8   4       84.65       85.39        3.54 o
  -1   8   4      181.95      177.84        6.20 o
   0   8   4       19.65       21.40        2.19 o
   1   8   4        4.15        4.66        1.86 o
   2   8   4       29.75       22.89        2.15 o
   3   8   4        7.70        6.07        1.99 o
   4   8   4       28.70       26.07        2.73 o
   5   8   4       27.60       28.98        2.53 o
   6   8   4       24.20       27.43        2.26 o
   7   8   4       18.25       23.14        2.33 o
   8   8   4        2.50        3.63        2.90 o
   9   8   4       11.90        8.57        5.30 o
 -11   9   4       14.05       10.25        3.35 o
 -10   9   4       22.30       19.26        4.19 o
  -9   9   4        5.60        2.64        3.06 o
  -8   9   4       18.05       14.00        3.04 o
  -7   9   4       -0.25        0.46        2.96 o
  -6   9   4       29.85       28.41        2.33 o
  -5   9   4        3.35        2.51        1.76 o
  -4   9   4        2.90        4.12        1.47 o
  -3   9   4        8.25       13.99        1.98 o
  -2   9   4        5.40        3.85        1.57 o
  -1   9   4      137.50      132.34        6.42 o
   0   9   4        7.05        9.37        2.02 o
   1   9   4        1.45        0.03        3.33 o
   2   9   4        2.55        1.09        2.12 o
   3   9   4       16.40       13.68        2.17 o
   4   9   4        6.85        9.56        1.81 o
   5   9   4        4.55        7.44        1.91 o
   6   9   4        0.90        0.99        2.23 o
   7   9   4        0.50        0.13        5.09 o
  -9  10   4       15.80       11.93        4.20 o
  -8  10   4       -0.95        0.95        3.01 o
  -7  10   4        2.45        3.60        2.25 o
  -6  10   4        4.45        4.42        2.10 o
  -5  10   4       14.85       16.81        2.45 o
  -4  10   4       -0.50        0.17        1.93 o
  -3  10   4       70.30       75.02        4.11 o
  -2  10   4       38.55       36.51        3.25 o
  -1  10   4       54.40       57.59        4.06 o
   0  10   4       24.05       19.34        2.80 o
   1  10   4       48.60       49.99        3.62 o
   2  10   4       18.55       17.94        2.55 o
   3  10   4       -0.15        0.39        2.39 o
   4  10   4        3.90        5.09        2.34 o
   5  10   4       -6.70        3.69        3.44 o
   6  10   4        4.40        0.40        2.83 o
  -7  11   4        1.15        0.84        3.72 o
  -6  11   4        1.95        6.32        2.54 o
  -5  11   4        4.35        0.77        3.21 o
  -4  11   4       17.00       20.73        2.87 o
  -3  11   4        1.50        0.10        1.90 o
  -2  11   4        0.90        1.45        3.04 o
  -1  11   4        6.65        6.06        2.42 o
   0  11   4        5.45        4.80        2.75 o
   1  11   4        1.55        0.34        3.33 o
   2  11   4        2.35        0.33        2.50 o
   3  11   4       14.90        8.46        3.11 o
   4  11   4        2.70        0.56        4.53 o
  -4  12   4        2.35        3.18        5.42 o
  -3  12   4       11.20        4.86        3.86 o
  -2  12   4       18.05       17.14        4.64 o
  -1  12   4       -0.45        0.26        2.90 o
   0  12   4        3.25        3.33        3.56 o
   1  12   4       24.15       23.64        3.63 o
 -15   0   5       -0.70        8.41        5.69 o
 -13   0   5       24.00       20.22        3.00 o
 -11   0   5       10.80        6.07        2.10 o
  -9   0   5      146.00      145.34        5.60 o
  -7   0   5        1.70        5.62        1.00 o
  -5   0   5     1208.90     1198.81       28.30 o
  -3   0   5       19.70       24.54        0.80 o
  -1   0   5      385.70      381.19        7.80 o
   1   0   5     1228.80     1198.39       23.80 o
   3   0   5      341.40      351.52        7.10 o
   5   0   5      231.10      209.98        5.30 o
   7   0   5       16.10       19.09        1.60 o
   9   0   5       96.10       93.30        5.40 o
  11   0   5       15.40       18.89        3.40 o
 -15   1   5        7.40        4.88        2.34 o
 -14   1   5        7.05        8.21        2.22 o
 -13   1   5        4.55        4.30        1.64 o
 -12   1   5        5.70        4.91        1.69 o
 -11   1   5       33.50       34.27        1.81 o
 -10   1   5       48.25       51.07        1.89 o
  -9   1   5       89.20       92.96        2.51 o
  -8   1   5      139.65      138.98        3.33 o
  -7   1   5      178.10      180.70        3.62 o
  -6   1   5      177.65      196.70        3.86 o
  -5   1   5      441.05      427.29        7.73 o
  -4   1   5      638.75      639.84       10.00 o
  -3   1   5      135.95      156.54        2.29 o
  -2   1   5       12.15        9.81        0.53 o
  -1   1   5      406.20      411.96        7.47 o
   0   1   5       12.60        9.45        0.61 o
   1   1   5      202.65      211.12        3.15 o
   2   1   5      251.75      237.92        3.61 o
   3   1   5     1053.40      983.50       14.68 o
   4   1   5      128.80      124.58        2.33 o
   5   1   5       10.75        9.80        0.71 o
   6   1   5       40.90       38.92        1.27 o
   7   1   5       48.60       50.15        1.84 o
   8   1   5       34.95       39.97        1.70 o
   9   1   5        3.65        3.16        1.32 o
  10   1   5        0.55        0.06        1.98 o
  11   1   5        4.65        4.64        1.98 o
 -15   2   5        2.10        0.03        4.10 o
 -14   2   5        2.15        3.25        2.02 o
 -13   2   5        2.30        2.52        1.20 o
 -12   2   5       20.10       16.65        1.32 o
 -11   2   5       43.00       40.77        1.59 o
 -10   2   5       60.60       66.05        2.16 o
  -9   2   5      104.05      105.19        2.76 o
  -8   2   5        8.75        8.07        0.86 o
  -7   2   5        1.30        2.69        0.78 o
  -6   2   5      284.10      283.91        5.20 o
  -5   2   5      413.05      375.05        6.69 o
  -4   2   5      494.80      471.43        9.26 o
  -3   2   5      160.50      158.31        3.25 o
  -2   2   5     1116.95     1129.98       18.95 o
  -1   2   5      499.80      517.23        8.63 o
   0   2   5      132.90      132.25        2.88 o
   1   2   5       25.10       26.49        0.92 o
   2   2   5      482.80      468.12        7.46 o
   3   2   5       33.95       34.77        1.04 o
   4   2   5       61.20       53.86        1.77 o
   5   2   5       43.50       42.68        1.06 o
   6   2   5       83.10       74.29        1.77 o
   7   2   5      143.55      133.50        3.57 o
   8   2   5       -0.15        0.65        1.74 o
   9   2   5       -1.15        0.65        1.75 o
  10   2   5       -0.90        0.14        1.84 o
  11   2   5       -0.95        0.12        2.63 o
 -15   3   5        9.60        2.50        5.70 o
 -14   3   5        4.65        4.01        1.97 o
 -13   3   5        2.65        1.80        1.07 o
 -12   3   5       29.55       31.17        1.38 o
 -11   3   5       73.20       69.92        2.30 o
 -10   3   5      132.05      119.01        3.22 o
  -9   3   5        0.25        0.72        0.46 o
  -8   3   5       68.00       68.14        1.63 o
  -7   3   5       25.75       25.18        0.74 o
  -6   3   5        0.70        1.73        0.37 o
  -5   3   5      102.65      115.21        2.16 o
  -4   3   5     2264.45     2152.79       38.88 o
  -3   3   5       55.90       36.94        1.35 o
  -2   3   5        3.05        6.71        0.50 o
  -1   3   5      526.55      526.77        9.58 o
   0   3   5       24.10       25.52        0.81 o
   1   3   5        9.15        8.83        0.79 o
   2   3   5        2.95        2.24        0.87 o
   3   3   5       22.50       19.20        0.93 o
   4   3   5       78.70       78.69        1.67 o
   5   3   5      703.80      659.83       10.73 o
   6   3   5       15.30       13.70        0.82 o
   7   3   5        5.75        6.32        1.00 o
   8   3   5       11.75       12.75        1.34 o
   9   3   5        0.05        1.74        1.33 o
  10   3   5        5.60       10.98        1.77 o
  11   3   5        0.20        0.76        2.83 o
 -14   4   5        1.95        0.27        3.35 o
 -13   4   5       42.60       41.09        2.94 o
 -12   4   5       52.70       53.34        2.41 o
 -11   4   5       78.90       74.23        2.80 o
 -10   4   5       23.50       26.07        1.60 o
  -9   4   5       20.90       21.54        1.43 o
  -8   4   5      207.30      190.48        4.33 o
  -7   4   5       15.80       16.32        1.37 o
  -6   4   5        0.50        0.98        1.08 o
  -5   4   5       20.40       20.31        1.30 o
  -4   4   5       33.15       31.96        1.60 o
  -3   4   5      194.00      215.36        3.79 o
  -2   4   5      349.50      330.64        6.40 o
  -1   4   5      207.35      209.60        3.93 o
   0   4   5       88.85       90.82        1.81 o
   1   4   5       29.75       30.76        0.96 o
   2   4   5        1.15        0.99        0.54 o
   3   4   5        1.65        4.33        0.57 o
   4   4   5      312.45      303.35        5.17 o
   5   4   5      233.85      235.54        4.26 o
   6   4   5       22.15       23.96        1.10 o
   7   4   5        4.80        5.10        0.75 o
   8   4   5       -0.35        0.15        1.25 o
   9   4   5        9.15        8.46        1.70 o
  10   4   5       -0.70        0.86        2.00 o
 -14   5   5        4.15        1.12        3.82 o
 -13   5   5        1.65        0.90        2.66 o
 -12   5   5       17.35       23.10        2.33 o
 -11   5   5       78.05       71.39        2.88 o
 -10   5   5       14.25       13.34        1.23 o
  -9   5   5       14.80       14.11        1.82 o
  -8   5   5      613.85      603.88       13.71 o
  -7   5   5      160.00      169.11        4.32 o
  -6   5   5        5.35        9.25        1.03 o
  -5   5   5       41.85       51.07        1.76 o
  -4   5   5      113.75      106.77        3.20 o
  -3   5   5       25.50       29.63        1.08 o
  -2   5   5       13.30       13.47        0.87 o
  -1   5   5       35.65       36.77        1.08 o
   0   5   5       96.70       94.57        2.41 o
   1   5   5      420.75      396.55       10.76 o
   2   5   5        2.85        3.99        1.01 o
   3   5   5       67.45       63.60        1.90 o
   4   5   5       25.85       23.76        1.30 o
   5   5   5       33.85       37.45        1.24 o
   6   5   5       32.85       30.74        1.31 o
   7   5   5       14.90       16.86        1.10 o
   8   5   5       33.85       38.06        2.30 o
   9   5   5        5.20        8.90        2.09 o
  10   5   5       -0.50        0.71        3.54 o
 -13   6   5        5.85        5.55        2.50 o
 -12   6   5       -1.60        0.28        2.20 o
 -11   6   5       73.40       68.12        3.60 o
 -10   6   5       95.50       84.23        3.10 o
  -9   6   5        2.50        4.09        1.57 o
  -8   6   5      261.70      249.37        7.77 o
  -7   6   5      901.95      871.45       21.40 o
  -6   6   5      342.05      347.93        9.55 o
  -5   6   5       56.05       61.56        2.00 o
  -4   6   5       41.15       43.17        1.79 o
  -3   6   5        4.40        3.79        0.94 o
  -2   6   5       30.65       28.79        1.22 o
  -1   6   5       29.30       34.08        1.30 o
   0   6   5      268.00      247.76        7.30 o
   1   6   5       28.20       31.01        1.79 o
   2   6   5      271.70      254.76        5.84 o
   3   6   5        0.40        2.05        1.88 o
   4   6   5       -0.45        0.00        1.46 o
   5   6   5      126.25      126.77        3.77 o
   6   6   5       34.45       33.49        1.89 o
   7   6   5       -0.85        0.00        2.43 o
   8   6   5        8.50       10.68        1.25 o
   9   6   5       48.00       51.15        4.50 o
 -13   7   5        9.10        9.14        5.20 o
 -12   7   5        1.10        0.38        2.74 o
 -11   7   5        9.00        8.20        2.30 o
 -10   7   5       34.00       33.73        2.00 o
  -9   7   5        0.80        0.07        1.97 o
  -8   7   5       77.00       81.35        2.80 o
  -7   7   5       70.60       64.58        2.60 o
  -6   7   5       45.40       49.42        2.00 o
  -5   7   5       42.20       41.60        1.50 o
  -4   7   5      121.60      118.24        3.10 o
  -3   7   5        5.00        6.66        1.00 o
  -2   7   5        8.10        7.43        1.00 o
  -1   7   5       50.00       51.70        1.80 o
   0   7   5        4.90        4.10        1.50 o
   1   7   5      237.30      234.74        6.69 o
   2   7   5      175.00      162.88        6.02 o
   3   7   5        3.00        7.84        2.66 o
   4   7   5        1.55        0.01        2.07 o
   5   7   5        2.00        1.52        1.84 o
   6   7   5        6.20        5.12        1.79 o
   7   7   5        8.45        7.76        2.06 o
   8   7   5        8.20        9.96        2.70 o
   9   7   5        1.90        0.82        4.00 o
 -12   8   5        2.05        3.99        2.84 o
 -11   8   5        3.05        5.61        1.56 o
 -10   8   5       22.00       23.61        2.28 o
  -9   8   5        5.05        2.13        2.18 o
  -8   8   5        4.10        2.59        1.20 o
  -7   8   5        2.40        2.50        1.40 o
  -6   8   5        4.00        5.58        0.50 o
  -5   8   5       27.00       28.31        1.40 o
  -4   8   5       22.00       23.40        1.40 o
  -3   8   5       25.40       23.27        1.50 o
  -2   8   5        3.30        1.51        1.47 o
  -1   8   5      489.05      456.51       14.79 o
   0   8   5        8.70        8.81        1.84 o
   1   8   5       47.60       43.87        2.36 o
   2   8   5        1.60        2.76        1.91 o
   3   8   5       13.15        9.50        2.13 o
   4   8   5       48.45       51.31        3.16 o
   5   8   5       27.30       24.95        2.80 o
   6   8   5        4.15        5.33        1.86 o
   7   8   5       -3.90        0.11        1.81 o
   8   8   5        0.70        5.13        6.69 o
 -11   9   5       -2.45        0.08        3.25 o
 -10   9   5       37.15       32.70        4.89 o
  -9   9   5       14.60       16.08        2.82 o
  -8   9   5       22.80       25.48        3.10 o
  -7   9   5       27.10       27.04        3.05 o
  -6   9   5        0.90        0.62        1.43 o
  -5   9   5       34.70       33.81        2.64 o
  -4   9   5       10.35        9.77        2.23 o
  -3   9   5        3.80        4.91        1.77 o
  -2   9   5       22.70       25.79        2.45 o
  -1   9   5       55.20       49.19        3.04 o
   0   9   5        4.85        2.99        1.80 o
   1   9   5       20.75       27.54        2.46 o
   2   9   5       32.40       32.59        3.11 o
   3   9   5       25.40       31.70        2.69 o
   4   9   5        9.50       13.57        1.93 o
   5   9   5        1.25        1.21        2.59 o
   6   9   5        7.00        6.77        2.69 o
   7   9   5       14.75       12.79        3.67 o
  -9  10   5       -2.10        3.98        4.03 o
  -8  10   5       -2.05        0.16        3.21 o
  -7  10   5       -0.30        1.12        5.41 o
  -6  10   5       -3.30        1.97        2.96 o
  -5  10   5       -2.70        0.65        2.72 o
  -4  10   5       17.30       17.59        2.75 o
  -3  10   5        5.05        7.60        1.90 o
  -2  10   5       52.20       53.95        4.10 o
  -1  10   5        2.80        1.09        2.15 o
   0  10   5        4.45        2.41        2.52 o
   1  10   5       10.05        9.14        2.18 o
   2  10   5        3.25        4.57        2.39 o
   3  10   5       12.45       15.02        3.01 o
   4  10   5        1.90        0.87        2.84 o
   5  10   5        6.75        8.18        2.83 o
  -7  11   5        4.95        0.56        4.58 o
  -6  11   5        0.70        2.36        3.84 o
  -5  11   5        2.90        1.13        3.65 o
  -4  11   5        6.30        0.80        3.02 o
  -3  11   5        6.35        6.30        2.40 o
  -2  11   5        3.65        2.28        2.50 o
  -1  11   5       33.90       35.07        3.85 o
   0  11   5        2.65        3.59        3.04 o
   1  11   5       -0.20        2.16        5.42 o
   2  11   5       22.60       16.87        3.64 o
   3  11   5       -2.55        0.34        4.25 o
  -4  12   5        2.00        6.65        5.50 o
  -3  12   5       10.70       14.07        4.51 o
  -2  12   5       -1.40        0.35        4.25 o
  -1  12   5        6.00        5.65        4.14 o
   0  12   5        4.25        2.77        4.42 o
 -14   0   6        6.50       15.22        5.10 o
 -12   0   6        6.20       14.59        2.30 o
 -10   0   6       86.40       85.46        4.40 o
  -8   0   6       -0.30        2.28        1.31 o
  -6   0   6      307.20      296.87        7.70 o
  -4   0   6      105.70      110.86        2.50 o
  -2   0   6        2.80        5.92        0.60 o
   0   0   6      485.00      501.07        9.60 o
   2   0   6       57.80       71.50        1.90 o
   4   0   6        4.10        2.67        1.00 o
   6   0   6       -0.10        0.93        0.70 o
   8   0   6       19.40       21.91        2.10 o
  10   0   6        5.50        2.58        2.80 o
 -15   1   6       -1.80        0.43        3.19 o
 -14   1   6        0.65        0.50        2.38 o
 -13   1   6       17.50       19.87        2.26 o
 -12   1   6        1.55        0.73        1.59 o
 -11   1   6        8.30       11.88        1.38 o
 -10   1   6       12.20       11.35        1.08 o
  -9   1   6       19.55       18.19        1.25 o
  -8   1   6       -0.55        0.77        0.90 o
  -7   1   6      121.20      118.47        3.11 o
  -6   1   6      243.20      255.33        4.49 o
  -5   1   6      560.80      538.28        9.12 o
  -4   1   6       19.10       21.35        0.68 o
  -3   1   6       87.30       72.13        1.68 o
  -2   1   6       32.35       33.77        0.85 o
  -1   1   6      215.95      211.12        3.65 o
   0   1   6        1.20        0.13        0.80 o
   1   1   6      294.30      280.58        4.71 o
   2   1   6        3.20        5.61        0.57 o
   3   1   6       93.85       92.41        1.80 o
   4   1   6       51.35       48.57        1.45 o
   5   1   6      121.85      118.44        2.58 o
   6   1   6       11.30       10.30        1.00 o
   7   1   6       87.85       83.83        2.72 o
   8   1   6       21.40       18.85        1.67 o
   9   1   6        1.50        2.33        1.34 o
  10   1   6       -0.05        1.47        1.85 o
  11   1   6       16.50       14.64        4.27 o
 -15   2   6        9.10        7.25        3.87 o
 -14   2   6       20.35       20.26        2.92 o
 -13   2   6        0.50        0.42        0.97 o
 -12   2   6       45.85       45.06        2.69 o
 -11   2   6        2.35        2.13        1.01 o
 -10   2   6       10.60       13.60        1.21 o
  -9   2   6       23.10       24.60        1.35 o
  -8   2   6      186.30      193.38        4.01 o
  -7   2   6       -0.25        0.46        1.11 o
  -6   2   6      156.80      145.41        2.76 o
  -5   2   6       11.80       14.46        0.57 o
  -4   2   6        1.65        1.04        0.42 o
  -3   2   6        7.10        8.84        0.53 o
  -2   2   6      960.25      926.87       15.07 o
  -1   2   6      403.80      395.91        6.87 o
   0   2   6        2.20        3.62        0.81 o
   1   2   6        0.55        0.10        0.80 o
   2   2   6        1.15        0.15        0.90 o
   3   2   6       11.20        8.27        0.96 o
   4   2   6      100.00       90.71        3.27 o
   5   2   6        2.75        3.38        0.79 o
   6   2   6       20.00       18.06        1.08 o
   7   2   6       10.20        9.99        1.24 o
   8   2   6       -0.45        0.33        1.54 o
   9   2   6        0.65        0.03        1.46 o
  10   2   6       -0.45        0.20        1.87 o
 -15   3   6       -3.70        0.66        6.56 o
 -14   3   6       -4.70        0.72        4.28 o
 -13   3   6       24.15       26.71        1.66 o
 -12   3   6        4.55        5.61        0.83 o
 -11   3   6       10.35        8.59        0.85 o
 -10   3   6       83.75       83.67        2.33 o
  -9   3   6      257.20      251.35        5.09 o
  -8   3   6       54.35       52.42        1.71 o
  -7   3   6        1.00        1.92        0.82 o
  -6   3   6      323.45      303.86        5.85 o
  -5   3   6      293.45      307.23        4.77 o
  -4   3   6      131.65      125.20        2.45 o
  -3   3   6       95.60      102.78        1.98 o
  -2   3   6      228.30      236.93        4.60 o
  -1   3   6       10.35        9.00        0.71 o
   0   3   6       16.40       13.25        0.78 o
   1   3   6        3.60        4.65        0.76 o
   2   3   6       22.05       16.29        1.66 o
   3   3   6      255.35      248.58        4.77 o
   4   3   6        0.25        0.08        1.08 o
   5   3   6      163.15      158.32        2.94 o
   6   3   6       13.70       13.56        1.03 o
   7   3   6        2.20        4.20        1.21 o
   8   3   6        0.35        0.01        2.00 o
   9   3   6       22.00       23.26        2.16 o
  10   3   6        0.60        2.48        1.55 o
 -14   4   6        5.45        4.55        2.15 o
 -13   4   6        1.65        2.85        1.68 o
 -12   4   6      100.70       98.61        3.80 o
 -11   4   6      195.20      185.78        5.92 o
 -10   4   6       59.25       57.06        2.61 o
  -9   4   6        0.65        0.61        1.26 o
  -8   4   6       43.00       41.56        1.99 o
  -7   4   6       13.35       13.36        1.37 o
  -6   4   6      163.80      169.03        3.37 o
  -5   4   6        0.45        0.00        0.40 o
  -4   4   6      280.80      270.21        4.39 o
  -3   4   6      188.05      166.65        3.18 o
  -2   4   6       77.10       71.79        1.74 o
  -1   4   6      291.45      277.89        6.15 o
   0   4   6      120.30      121.85        2.39 o
   1   4   6       99.65       96.40        2.14 o
   2   4   6      263.45      262.20        5.06 o
   3   4   6      132.35      130.55        3.11 o
   4   4   6      294.85      282.38        6.52 o
   5   4   6      282.85      267.60        5.60 o
   6   4   6        7.85        8.03        0.96 o
   7   4   6      179.70      180.08        4.32 o
   8   4   6        8.90       13.43        1.45 o
   9   4   6       -0.75        0.32        1.20 o
  10   4   6        4.60        7.69        3.22 o
 -14   5   6        5.55        4.24        3.70 o
 -13   5   6        0.55        0.59        2.43 o
 -12   5   6       24.70       24.37        2.11 o
 -11   5   6      101.40       99.47        4.25 o
 -10   5   6        0.35        0.27        1.72 o
  -9   5   6        3.00        4.22        1.44 o
  -8   5   6        3.65        5.11        1.52 o
  -7   5   6       60.60       67.20        2.44 o
  -6   5   6        3.30        2.39        1.37 o
  -5   5   6       55.45       52.15        1.97 o
  -4   5   6       17.15       10.72        1.23 o
  -3   5   6      348.90      331.12        7.52 o
  -2   5   6       17.05       17.54        0.85 o
  -1   5   6       55.05       60.14        1.73 o
   0   5   6       39.15       34.81        1.24 o
   1   5   6      205.65      216.60        3.73 o
   2   5   6      269.05      258.59        6.98 o
   3   5   6      307.85      278.55        9.12 o
   4   5   6       40.60       38.17        1.14 o
   5   5   6      138.55      123.77        3.09 o
   6   5   6        2.55        3.39        0.89 o
   7   5   6       39.05       42.27        1.84 o
   8   5   6       23.75       26.87        2.29 o
   9   5   6        4.70        4.76        3.20 o
 -13   6   6       15.10       15.66        3.30 o
 -12   6   6       48.30       52.12        3.40 o
 -11   6   6        3.90        1.97        1.97 o
 -10   6   6       63.00       55.42        3.23 o
  -9   6   6       45.60       44.25        2.99 o
  -8   6   6        0.50        0.16        1.68 o
  -7   6   6       -0.90        0.13        1.05 o
  -6   6   6       20.45       17.04        1.52 o
  -5   6   6        5.85        4.91        1.17 o
  -4   6   6       92.75       91.80        3.04 o
  -3   6   6       42.45       47.36        1.63 o
  -2   6   6       11.75       12.23        0.99 o
  -1   6   6       12.80       16.87        0.99 o
   0   6   6       67.95       59.19        2.66 o
   1   6   6      353.40      337.08       10.71 o
   2   6   6       33.90       36.00        2.65 o
   3   6   6       51.25       47.33        2.07 o
   4   6   6       -0.30        0.24        1.47 o
   5   6   6       25.85       24.79        1.75 o
   6   6   6       12.95       12.59        1.47 o
   7   6   6        1.55        3.96        1.61 o
   8   6   6       -1.40        1.61        2.30 o
   9   6   6       -0.50        0.13        7.50 o
 -13   7   6       13.05       11.15        2.79 o
 -12   7   6        5.10        5.18        2.00 o
 -11   7   6       17.30       16.63        2.30 o
 -10   7   6        7.30        5.10        1.20 o
  -9   7   6        9.40        8.17        1.40 o
  -8   7   6      129.50      129.69        4.10 o
  -7   7   6       38.25       40.71        2.17 o
  -6   7   6      455.10      439.33       11.93 o
  -5   7   6       38.15       39.18        1.63 o
  -4   7   6        0.70        0.72        1.34 o
  -3   7   6        1.10        0.02        0.80 o
  -2   7   6        1.90        0.46        0.70 o
  -1   7   6       -1.00        2.35        3.40 o
   0   7   6      299.70      294.58        7.90 o
   1   7   6      341.80      322.56        9.60 o
   2   7   6        6.80        7.47        1.71 o
   3   7   6       39.50       37.84        2.01 o
   4   7   6        6.60       10.29        1.32 o
   5   7   6        0.90        0.91        1.81 o
   6   7   6        4.15        2.50        1.89 o
   7   7   6        1.90        3.61        2.29 o
   8   7   6      -10.60        0.89        4.20 o
 -12   8   6        1.80        0.09        3.19 o
 -11   8   6       17.30       14.64        2.77 o
 -10   8   6        0.90        0.85        3.04 o
  -9   8   6        0.40        0.32        1.77 o
  -8   8   6       47.00       48.39        2.70 o
  -7   8   6        5.30        8.88        1.40 o
  -6   8   6       89.10       85.60        2.90 o
  -5   8   6       19.40       19.05        1.30 o
  -4   8   6        5.80        7.96        1.20 o
  -3   8   6        3.90        3.56        0.90 o
  -2   8   6        0.80        0.73        1.43 o
  -1   8   6       44.60       48.49        2.60 o
   0   8   6       31.40       24.81        2.48 o
   1   8   6       42.85       52.00        2.51 o
   2   8   6       29.75       28.19        2.69 o
   3   8   6        1.70        2.58        3.78 o
   4   8   6       34.45       30.00        3.05 o
   5   8   6       13.60       18.31        2.37 o
   6   8   6        3.20        1.31        3.22 o
   7   8   6        7.05        7.73        3.10 o
 -11   9   6        4.20        2.31        3.30 o
 -10   9   6        4.20        0.56        3.18 o
  -9   9   6       52.40       56.45        4.20 o
  -8   9   6        4.50        1.94        2.19 o
  -7   9   6        9.90       10.26        2.21 o
  -6   9   6        1.60        1.64        0.80 o
  -5   9   6      108.50      105.36        4.94 o
  -4   9   6       12.30       13.27        1.71 o
  -3   9   6        1.75        8.03        2.25 o
  -2   9   6        2.25        2.27        1.95 o
  -1   9   6        3.15        0.08        1.90 o
   0   9   6       17.40       18.77        2.43 o
   1   9   6       -0.45        0.35        1.88 o
   2   9   6       23.20       20.55        2.98 o
   3   9   6       18.85       19.29        2.28 o
   4   9   6        0.30        0.07        2.13 o
   5   9   6       23.55       18.45        3.12 o
   6   9   6       -0.20        1.70        3.41 o
  -9  10   6        1.85        1.04        4.29 o
  -8  10   6        3.25        1.66        2.57 o
  -7  10   6       -0.50        0.06        2.26 o
  -6  10   6       -2.65        0.74        2.15 o
  -5  10   6       -0.80        0.29        1.75 o
  -4  10   6       16.05       15.53        2.78 o
  -3  10   6        5.60        0.93        2.80 o
  -2  10   6       -2.85        0.04        1.98 o
  -1  10   6       20.85       24.18        2.75 o
   0  10   6        0.00        0.48        3.88 o
   1  10   6        7.80        8.59        2.36 o
   2  10   6        6.65        9.26        2.69 o
   3  10   6        3.15        1.92        2.98 o
   4  10   6       20.70       25.58        4.19 o
  -7  11   6        4.10        2.92        2.83 o
  -6  11   6       11.85       12.54        3.89 o
  -5  11   6        1.90        1.71        2.53 o
  -4  11   6        8.60        8.53        2.89 o
  -3  11   6       15.20       20.20        3.76 o
  -2  11   6        8.10        8.31        2.94 o
  -1  11   6        2.20        8.66        3.98 o
   0  11   6       -0.30        1.58        4.60 o
   1  11   6       -1.00        0.15        5.41 o
   2  11   6       13.85       15.78        3.40 o
 -15   0   7       -3.40        0.44        5.80 o
 -13   0   7       82.40       94.45        6.20 o
 -11   0   7        3.10        2.89        1.90 o
  -9   0   7      138.00      123.26        5.60 o
  -7   0   7      172.00      166.30        4.50 o
  -5   0   7        0.40        0.32        0.76 o
  -3   0   7        6.70        8.67        0.90 o
  -1   0   7       12.00       11.38        1.00 o
   1   0   7      221.70      223.39        4.90 o
   3   0   7        2.70        2.99        1.10 o
   5   0   7       -0.60        0.51        1.55 o
   7   0   7       16.80       16.74        1.90 o
   9   0   7        4.90        3.72        2.50 o
 -15   1   7       -1.30        1.20        3.49 o
 -14   1   7       -4.60        2.52        3.70 o
 -13   1   7        3.25        0.67        1.76 o
 -12   1   7        1.80        5.18        1.42 o
 -11   1   7        2.10        4.02        1.13 o
 -10   1   7       36.75       37.39        1.54 o
  -9   1   7      110.00      110.42        2.63 o
  -8   1   7        3.05        2.58        0.79 o
  -7   1   7        2.90        2.95        0.54 o
  -6   1   7       19.40       19.57        0.75 o
  -5   1   7       20.40       13.37        0.83 o
  -4   1   7        6.20        4.88        0.50 o
  -3   1   7       94.70       92.69        1.86 o
  -2   1   7      104.25      119.65        2.16 o
  -1   1   7       41.45       37.41        1.10 o
   0   1   7      144.10      129.84        2.58 o
   1   1   7      300.55      284.18        4.91 o
   2   1   7        2.40        2.59        0.67 o
   3   1   7        0.95        0.05        0.63 o
   4   1   7       18.75       21.41        1.20 o
   5   1   7       89.40       90.15        2.74 o
   6   1   7        0.75        0.32        0.86 o
   7   1   7       -0.90        1.50        1.33 o
   8   1   7        3.85        2.96        1.45 o
   9   1   7        0.60        0.07        1.67 o
  10   1   7       -0.85        2.83        2.70 o
 -15   2   7        1.75        0.77        4.39 o
 -14   2   7       11.70       11.45        2.57 o
 -13   2   7        0.30        0.88        4.54 o
 -12   2   7        5.75        3.14        1.14 o
 -11   2   7        3.60        6.72        1.19 o
 -10   2   7       80.20       68.65        2.16 o
  -9   2   7      126.05      122.95        3.40 o
  -8   2   7      184.90      193.54        4.16 o
  -7   2   7        0.80        2.56        0.88 o
  -6   2   7        4.85        4.59        0.53 o
  -5   2   7      122.60      114.97        2.40 o
  -4   2   7      939.15      904.01       13.90 o
  -3   2   7     1514.20     1448.83       23.42 o
  -2   2   7       81.45       81.77        1.60 o
  -1   2   7      173.90      154.27        3.19 o
   0   2   7        7.90        7.87        0.83 o
   1   2   7        2.20        2.49        0.64 o
   2   2   7        2.15        2.21        0.74 o
   3   2   7        8.60        6.80        0.92 o
   4   2   7        1.90        0.41        1.20 o
   5   2   7        0.20        2.39        0.94 o
   6   2   7       10.50        8.96        0.74 o
   7   2   7       90.20       87.97        2.99 o
   8   2   7       -0.60        0.21        2.12 o
   9   2   7       29.35       33.31        2.66 o
  10   2   7       -3.45        0.61        2.92 o
 -15   3   7        9.65       16.05        3.66 o
 -14   3   7       16.15       21.67        3.27 o
 -13   3   7        0.15        1.31        0.65 o
 -12   3   7       58.50       46.64        1.96 o
 -11   3   7        4.80        3.33        0.82 o
 -10   3   7      323.55      287.90        6.86 o
  -9   3   7      103.95      103.78        3.02 o
  -8   3   7        4.05        4.15        0.76 o
  -7   3   7       60.15       56.98        1.56 o
  -6   3   7      111.75      113.83        2.19 o
  -5   3   7       30.20       26.80        0.99 o
  -4   3   7       75.50       64.96        1.52 o
  -3   3   7      385.25      387.07        6.55 o
  -2   3   7       -0.15        0.02        0.73 o
  -1   3   7      115.70      103.85        2.26 o
   0   3   7        0.20        0.02        0.92 o
   1   3   7       12.70       10.96        1.11 o
   2   3   7        7.65        9.34        1.57 o
   3   3   7        0.70        0.83        1.66 o
   4   3   7      131.35      126.85        3.40 o
   5   3   7        0.45        0.02        0.82 o
   6   3   7       14.90       15.22        1.21 o
   7   3   7        5.85        6.30        0.92 o
   8   3   7        3.55        3.93        1.59 o
   9   3   7        3.80        2.69        1.88 o
 -14   4   7       -2.50        0.01        2.83 o
 -13   4   7       -1.45        0.00        1.93 o
 -12   4   7       41.65       45.86        2.59 o
 -11   4   7        2.00        0.41        1.80 o
 -10   4   7      286.20      276.75        7.64 o
  -9   4   7       21.50       28.73        1.90 o
  -8   4   7       34.35       32.86        1.17 o
  -7   4   7        1.05        0.40        0.82 o
  -6   4   7       29.85       29.53        1.20 o
  -5   4   7       64.95       57.33        1.42 o
  -4   4   7       78.20       74.49        1.63 o
  -3   4   7      734.75      664.67       12.52 o
  -2   4   7       -0.15        0.64        0.44 o
  -1   4   7       11.55       12.22        0.85 o
   0   4   7       72.05       73.69        2.02 o
   1   4   7       12.95       15.94        0.86 o
   2   4   7      568.00      542.70       10.71 o
   3   4   7       25.35       21.86        2.26 o
   4   4   7      128.10      130.75        3.31 o
   5   4   7       -0.10        0.04        0.74 o
   6   4   7       72.40       73.25        2.37 o
   7   4   7        8.90       10.70        1.25 o
   8   4   7       -0.15        0.39        2.93 o
   9   4   7       -4.25        3.15        3.75 o
 -14   5   7        0.95        0.00        2.16 o
 -13   5   7        2.80        1.35        2.84 o
 -12   5   7       17.55       19.33        3.14 o
 -11   5   7       -0.60        0.46        1.19 o
 -10   5   7        4.25        1.56        1.54 o
  -9   5   7       44.15       51.60        2.21 o
  -8   5   7        9.40       14.30        1.77 o
  -7   5   7      384.10      374.84       10.76 o
  -6   5   7       85.95       80.95        2.89 o
  -5   5   7       48.95       51.90        1.97 o
  -4   5   7       26.15       29.45        1.06 o
  -3   5   7       47.65       44.69        1.49 o
  -2   5   7        0.55        0.03        0.99 o
  -1   5   7       30.40       32.18        1.38 o
   0   5   7      251.15      245.74        4.84 o
   1   5   7        3.20        1.29        0.79 o
   2   5   7       15.45       17.15        0.96 o
   3   5   7       44.60       41.87        1.28 o
   4   5   7      128.00      129.79        2.86 o
   5   5   7       -0.25        0.15        0.75 o
   6   5   7      199.30      205.05        5.62 o
   7   5   7       15.10       19.84        1.42 o
   8   5   7        0.60        0.70        3.87 o
   9   5   7       -2.40        1.51        3.30 o
 -13   6   7        4.30        5.47        2.30 o
 -12   6   7        0.20        0.63        2.90 o
 -11   6   7       14.10       13.88        2.93 o
 -10   6   7        1.50        0.04        2.12 o
  -9   6   7      141.10      144.18        5.72 o
  -8   6   7       82.35       84.84        4.03 o
  -7   6   7        0.90        3.18        1.52 o
  -6   6   7       95.80      103.34        2.93 o
  -5   6   7        0.70        1.86        1.65 o
  -4   6   7        8.15       10.92        1.07 o
  -3   6   7       16.05       14.64        1.21 o
  -2   6   7       25.70       28.60        1.27 o
  -1   6   7      182.70      182.45        4.19 o
   0   6   7       18.30       18.87        0.93 o
   1   6   7        0.55        0.67        2.38 o
   2   6   7        6.70        3.93        1.59 o
   3   6   7       -0.70        0.02        0.98 o
   4   6   7       14.10       13.99        1.53 o
   5   6   7        0.45        0.97        1.24 o
   6   6   7        8.50       13.81        2.04 o
   7   6   7       41.30       51.31        3.26 o
   8   6   7       -0.90        1.79        8.35 o
 -13   7   7        5.90        9.46        2.40 o
 -12   7   7        5.70        4.12        2.10 o
 -11   7   7        0.90        0.10        3.42 o
 -10   7   7       13.40       17.34        2.18 o
  -9   7   7        0.05        1.57        2.67 o
  -8   7   7       54.65       49.92        3.11 o
  -7   7   7       73.15       77.65        2.90 o
  -6   7   7      249.20      241.71        6.42 o
  -5   7   7        0.60        0.13        1.29 o
  -4   7   7       92.30       86.43        3.13 o
  -3   7   7       19.20       22.20        1.39 o
  -2   7   7       20.70       18.60        2.00 o
  -1   7   7       15.30       17.50        1.80 o
   0   7   7      116.10      116.42        3.80 o
   1   7   7      406.85      398.94       17.68 o
   2   7   7        1.45        2.48        1.75 o
   3   7   7       16.45       15.10        1.68 o
   4   7   7        8.65        7.09        1.64 o
   5   7   7       38.85       32.67        3.09 o
   6   7   7       19.10       17.22        2.77 o
   7   7   7       -0.30        0.01        4.06 o
 -12   8   7        3.50        5.18        3.40 o
 -11   8   7        5.50        3.17        2.60 o
 -10   8   7        2.40        6.77        2.10 o
  -9   8   7        9.60       13.58        1.30 o
  -8   8   7        1.50        0.02        2.10 o
  -7   8   7        2.90        2.51        1.40 o
  -6   8   7        2.60        4.79        1.00 o
  -5   8   7       11.50        9.44        1.20 o
  -4   8   7       -0.10        0.19        0.63 o
  -3   8   7       32.60       35.23        2.00 o
  -2   8   7       42.90       40.60        2.90 o
  -1   8   7       83.30       75.76        4.70 o
   0   8   7       62.10       59.05        3.10 o
   1   8   7        2.00        0.00        1.55 o
   2   8   7        6.80        3.65        2.36 o
   3   8   7      136.50      127.56        6.26 o
   4   8   7        5.75        2.72        2.46 o
   5   8   7        0.60        2.34        1.70 o
   6   8   7        9.50        5.99        3.47 o
 -10   9   7        0.00        1.19        0.01 o
  -9   9   7        7.50       11.24        2.40 o
  -8   9   7        8.60        6.23        2.20 o
  -7   9   7       16.10       16.59        2.10 o
  -6   9   7        5.80        6.37        1.10 o
  -5   9   7        3.60        1.72        1.20 o
  -4   9   7        9.20       10.82        1.50 o
  -3   9   7       58.00       59.33        2.80 o
  -2   9   7        2.15        2.57        1.63 o
  -1   9   7       18.00       17.17        2.48 o
   0   9   7       48.10       43.68        3.19 o
   1   9   7        2.00        2.87        1.90 o
   2   9   7        4.25        1.46        2.69 o
   3   9   7        3.95        2.39        2.21 o
   4   9   7       24.45       22.86        2.82 o
   5   9   7        2.70        7.89        4.02 o
  -9  10   7       17.00       11.44        3.78 o
  -8  10   7       -1.05        1.01        1.90 o
  -7  10   7       22.80       22.86        3.67 o
  -6  10   7       17.35       17.15        3.65 o
  -5  10   7       -2.65        0.45        2.17 o
  -4  10   7        9.95       10.84        2.72 o
  -3  10   7        1.20        0.01        4.66 o
  -2  10   7        1.30        0.01        2.56 o
  -1  10   7        0.45        1.96        3.32 o
   0  10   7        0.40        0.01        2.66 o
   1  10   7        3.90        1.00        2.25 o
   2  10   7        1.90        0.75        2.95 o
   3  10   7       -0.30        3.51        2.87 o
  -6  11   7       11.50       20.11        3.43 o
  -5  11   7        2.50        2.82        3.11 o
  -4  11   7       33.00       31.04        3.90 o
  -3  11   7       45.00       47.09        4.99 o
  -2  11   7       -0.40        3.85        3.64 o
  -1  11   7       11.50        6.70        3.30 o
   0  11   7       14.05       16.21        3.37 o
   1  11   7       -0.40        1.67        2.90 o
 -14   0   8       14.60       13.51        4.40 o
 -12   0   8       10.90        9.19        2.90 o
 -10   0   8        8.80        6.50        1.90 o
  -8   0   8       26.90       24.32        1.30 o
  -6   0   8       -0.20        0.00        0.63 o
  -4   0   8       19.70       19.71        1.40 o
  -2   0   8       86.90       88.46        2.60 o
   0   0   8       71.00       71.60        2.30 o
   2   0   8      188.10      174.25        4.70 o
   4   0   8       16.30       20.38        1.60 o
   6   0   8        9.70        8.51        0.90 o
   8   0   8        9.60        8.65        3.40 o
 -15   1   8        4.90        4.17        3.04 o
 -14   1   8       -2.20        1.03        3.25 o
 -13   1   8       48.00       53.63        3.34 o
 -12   1   8       16.75       16.39        2.12 o
 -11   1   8        1.30        4.38        1.21 o
 -10   1   8        0.60        1.70        0.93 o
  -9   1   8       48.95       49.69        1.48 o
  -8   1   8      621.20      607.61        9.87 o
  -7   1   8       17.90       17.23        0.85 o
  -6   1   8      190.85      187.47        3.62 o
  -5   1   8       15.50       13.80        0.74 o
  -4   1   8      185.30      186.24        3.59 o
  -3   1   8        0.35        0.07        0.81 o
  -2   1   8      141.80      141.93        2.79 o
  -1   1   8      256.65      249.05        4.63 o
   0   1   8       38.50       37.14        1.27 o
   1   1   8       28.25       29.80        1.24 o
   2   1   8        0.45        1.23        0.95 o
   3   1   8        8.70        7.18        1.10 o
   4   1   8       44.25       41.05        1.70 o
   5   1   8        5.60        5.11        1.05 o
   6   1   8       -0.05        1.13        0.77 o
   7   1   8        2.05        3.16        1.84 o
   8   1   8        0.30        0.04        2.30 o
   9   1   8        4.50        6.22        2.42 o
 -15   2   8        2.10        1.41        2.94 o
 -14   2   8       -3.75        0.33        3.19 o
 -13   2   8        4.65        5.49        2.37 o
 -12   2   8        0.65        0.00        1.26 o
 -11   2   8       23.65       28.76        1.31 o
 -10   2   8      367.95      352.28        8.20 o
  -9   2   8       38.30       37.28        1.62 o
  -8   2   8       61.95       58.17        2.11 o
  -7   2   8      336.85      342.66        7.07 o
  -6   2   8      142.80      136.88        2.74 o
  -5   2   8        6.50        8.09        0.64 o
  -4   2   8       77.95       83.15        1.52 o
  -3   2   8      261.95      241.09        4.19 o
  -2   2   8      138.75      130.38        2.44 o
  -1   2   8      281.95      274.40        4.53 o
   0   2   8        8.50        5.72        1.01 o
   1   2   8      207.65      197.28        3.58 o
   2   2   8        7.10        5.36        1.06 o
   3   2   8        2.50        1.69        1.19 o
   4   2   8       27.60       29.94        1.48 o
   5   2   8       18.25       15.70        1.52 o
   6   2   8        1.00        0.20        1.05 o
   7   2   8       -0.35        0.23        1.35 o
   8   2   8       14.85       13.99        2.59 o
   9   2   8        6.90        6.87        2.61 o
 -15   3   8       20.15       16.01        4.40 o
 -14   3   8        3.80        0.22        2.91 o
 -13   3   8        0.20        0.04        3.12 o
 -12   3   8        2.40        0.86        0.88 o
 -11   3   8       14.00       15.81        1.11 o
 -10   3   8      137.15      141.56        4.17 o
  -9   3   8        1.75        4.54        1.54 o
  -8   3   8       -0.80        0.04        0.59 o
  -7   3   8      535.55      538.67        9.30 o
  -6   3   8       10.95        7.03        0.74 o
  -5   3   8       19.65       15.01        0.81 o
  -4   3   8       63.80       64.68        1.52 o
  -3   3   8      136.30      124.14        2.65 o
  -2   3   8       51.05       52.34        1.38 o
  -1   3   8      380.60      357.30        6.51 o
   0   3   8      178.95      175.63        3.12 o
   1   3   8      281.30      284.94        5.67 o
   2   3   8        4.25        4.69        1.07 o
   3   3   8       41.30       41.28        1.89 o
   4   3   8        7.10        8.34        1.30 o
   5   3   8        0.85        0.63        1.47 o
   6   3   8       19.90       23.49        1.24 o
   7   3   8       15.05       17.81        1.43 o
   8   3   8        1.25        3.21        1.93 o
   9   3   8       -1.15        0.00        3.11 o
 -14   4   8        3.65        3.98        3.82 o
 -13   4   8        5.05        3.56        1.63 o
 -12   4   8        1.50        1.88        2.06 o
 -11   4   8        5.20        5.19        2.02 o
 -10   4   8      164.90      145.27        5.08 o
  -9   4   8        1.00        0.00        1.03 o
  -8   4   8        6.75        5.23        0.82 o
  -7   4   8        3.05        2.00        0.67 o
  -6   4   8      155.80      152.42        3.19 o
  -5   4   8       33.15       29.68        1.11 o
  -4   4   8        8.55        8.63        0.78 o
  -3   4   8        3.80        3.95        0.81 o
  -2   4   8       46.10       36.23        1.38 o
  -1   4   8      277.25      275.55        4.89 o
   0   4   8        4.60        3.55        0.78 o
   1   4   8       69.85       65.59        1.96 o
   2   4   8      158.10      152.38        3.67 o
   3   4   8      294.95      273.93       10.82 o
   4   4   8        2.60        1.49        1.03 o
   5   4   8       51.20       47.16        1.91 o
   6   4   8       41.10       42.93        1.94 o
   7   4   8       -1.25        0.06        1.90 o
   8   4   8       36.60       40.19        4.10 o
 -14   5   8       24.50       21.90        3.75 o
 -13   5   8       30.85       32.09        3.26 o
 -12   5   8        4.70        7.49        2.15 o
 -11   5   8       36.40       41.16        3.34 o
 -10   5   8        1.75        3.06        1.63 o
  -9   5   8        4.40        5.10        1.25 o
  -8   5   8        5.40        7.69        1.71 o
  -7   5   8       18.10       17.56        1.61 o
  -6   5   8      108.20      112.03        3.56 o
  -5   5   8       55.90       46.69        1.63 o
  -4   5   8       29.60       27.75        1.36 o
  -3   5   8       31.50       31.61        1.56 o
  -2   5   8      183.95      179.83        4.33 o
  -1   5   8      289.95      287.03        6.01 o
   0   5   8       17.85       15.66        0.99 o
   1   5   8       83.15       78.96        2.48 o
   2   5   8      155.85      155.31        4.09 o
   3   5   8      607.30      555.46       12.95 o
   4   5   8        0.10        0.06        0.78 o
   5   5   8       26.40       30.68        1.49 o
   6   5   8        1.65        5.97        1.22 o
   7   5   8        2.50        4.37        1.99 o
   8   5   8        8.00        6.28        4.60 o
 -13   6   8       11.90       10.17        2.62 o
 -12   6   8       36.00       34.64        3.78 o
 -11   6   8        2.40        2.57        1.81 o
 -10   6   8       65.85       69.49        3.47 o
  -9   6   8       35.05       37.73        2.53 o
  -8   6   8       27.50       26.56        2.39 o
  -7   6   8      147.80      144.20        4.72 o
  -6   6   8        2.65        0.58        1.37 o
  -5   6   8      459.95      466.11       12.08 o
  -4   6   8      180.45      176.29        5.21 o
  -3   6   8        0.95        0.01        0.63 o
  -2   6   8       26.50       25.71        1.35 o
  -1   6   8        1.15        1.86        1.21 o
   0   6   8        7.15        8.70        0.82 o
   1   6   8       51.00       53.39        3.24 o
   2   6   8      339.10      316.37       15.67 o
   3   6   8       35.25       36.10        2.73 o
   4   6   8        5.05        1.14        1.44 o
   5   6   8       47.60       46.17        2.87 o
   6   6   8       20.05       25.43        2.68 o
   7   6   8       -5.70        0.31        3.50 o
 -13   7   8       17.90       18.13        3.50 o
 -12   7   8        9.80       10.55        2.78 o
 -11   7   8        1.40        0.19        2.01 o
 -10   7   8       19.45       16.92        2.91 o
  -9   7   8       12.95       15.30        2.66 o
  -8   7   8        7.30        6.59        1.46 o
  -7   7   8      104.00      101.51        4.05 o
  -6   7   8       63.60       67.51        2.66 o
  -5   7   8       36.50       31.33        2.41 o
  -4   7   8       32.65       38.60        1.82 o
  -3   7   8       -1.45        0.00        1.07 o
  -2   7   8       11.90       16.01        1.31 o
  -1   7   8      125.10      123.21        6.32 o
   0   7   8       32.30       30.94        2.55 o
   1   7   8       15.75       16.20        2.59 o
   2   7   8       51.70       46.45        3.56 o
   3   7   8        6.40        8.61        1.60 o
   4   7   8        6.25        7.98        1.79 o
   5   7   8       11.40       11.79        2.56 o
   6   7   8       33.60       39.17        3.64 o
 -12   8   8       -2.20        2.37        2.50 o
 -11   8   8       15.50       16.75        3.30 o
 -10   8   8       25.70       27.60        3.10 o
  -9   8   8        2.70        6.33        1.90 o
  -8   8   8        9.95        8.16        2.17 o
  -7   8   8       18.85       27.76        1.93 o
  -6   8   8        4.85        2.83        1.86 o
  -5   8   8       79.90       76.84        3.11 o
  -4   8   8      201.30      191.55        7.40 o
  -3   8   8        0.50        0.57        1.41 o
  -2   8   8        4.20        4.73        1.60 o
  -1   8   8        3.90        2.45        1.50 o
   0   8   8       -0.80        0.82        2.50 o
   1   8   8        1.45        0.46        1.43 o
   2   8   8       33.60       31.46        3.20 o
   3   8   8        3.30        3.86        2.37 o
   4   8   8        4.35        7.63        2.64 o
   5   8   8       -0.90        0.02        3.09 o
 -10   9   8       -3.60        0.21        2.90 o
  -9   9   8        5.00        1.72        3.10 o
  -8   9   8       -2.90        0.11        1.70 o
  -7   9   8       48.50       48.94        3.80 o
  -6   9   8        1.10        2.74        1.10 o
  -5   9   8        4.30        6.16        1.30 o
  -4   9   8       -1.10        0.00        1.40 o
  -3   9   8        1.30        4.57        2.20 o
  -2   9   8       -2.60        1.05        2.60 o
  -1   9   8       26.70       28.62        3.18 o
   0   9   8        4.35        5.74        2.15 o
   1   9   8        1.45        0.88        2.36 o
   2   9   8        1.70        0.70        2.72 o
   3   9   8       10.60       14.63        3.36 o
   4   9   8        5.00        2.87        3.50 o
  -8  10   8       25.60       26.99        3.30 o
  -7  10   8       16.00       17.59        3.00 o
  -6  10   8        3.30        6.76        2.90 o
  -5  10   8       60.25       55.90        4.59 o
  -4  10   8       -1.40        0.62        2.87 o
  -3  10   8       25.80       31.03        3.74 o
  -2  10   8        6.65        7.38        2.61 o
  -1  10   8        2.65        1.25        2.43 o
   0  10   8        0.50        2.07        3.92 o
   1  10   8       -1.50        0.20        3.81 o
   2  10   8       -0.45        0.50        3.49 o
  -5  11   8       10.15       11.28        3.34 o
  -4  11   8       18.05       17.81        3.41 o
  -3  11   8        6.90        1.62        5.67 o
  -2  11   8       12.00        5.10        3.81 o
  -1  11   8       -1.30        1.28        3.08 o
 -15   0   9        5.80        0.32        4.50 o
 -13   0   9       12.50       10.02        3.50 o
 -11   0   9        4.30        8.26        2.40 o
  -9   0   9        1.60        1.91        1.70 o
  -7   0   9       50.20       49.34        1.80 o
  -5   0   9      157.40      162.97        4.20 o
  -3   0   9       27.10       28.96        1.50 o
  -1   0   9       59.80       55.97        2.10 o
   1   0   9      368.50      351.28        8.20 o
   3   0   9        9.10       12.11        1.50 o
   5   0   9        0.70        0.50        2.34 o
   7   0   9       38.90       42.55        4.60 o
 -15   1   9       -0.85        0.10        3.18 o
 -14   1   9       30.05       23.06        4.36 o
 -13   1   9       -0.40        3.01        2.23 o
 -12   1   9        2.80        6.42        1.82 o
 -11   1   9       53.10       61.12        1.84 o
 -10   1   9        9.15       10.08        0.92 o
  -9   1   9        9.30        8.62        0.68 o
  -8   1   9      610.75      608.18       10.73 o
  -7   1   9       19.30       19.30        1.21 o
  -6   1   9        0.75        0.06        0.56 o
  -5   1   9      213.40      212.30        3.69 o
  -4   1   9       57.60       59.51        1.45 o
  -3   1   9        0.75        0.34        1.04 o
  -2   1   9        8.00        8.63        0.78 o
  -1   1   9      143.15      132.36        2.83 o
   0   1   9      110.75      104.20        2.79 o
   1   1   9       16.60       16.53        1.10 o
   2   1   9      115.65      107.63        2.77 o
   3   1   9       21.40       27.27        1.56 o
   4   1   9        2.30        1.21        1.06 o
   5   1   9        9.20       11.10        1.26 o
   6   1   9        1.90        1.92        0.55 o
   7   1   9        1.30        0.20        1.75 o
   8   1   9       18.85       24.33        3.26 o
 -15   2   9        5.60        8.65        3.94 o
 -14   2   9        8.75        9.88        2.33 o
 -13   2   9       -0.55        0.25        4.52 o
 -12   2   9       16.30       19.23        1.10 o
 -11   2   9      146.05      156.49        3.79 o
 -10   2   9       16.15       18.29        1.10 o
  -9   2   9        0.75        2.74        1.14 o
  -8   2   9      323.40      324.80        6.40 o
  -7   2   9       24.75       24.19        1.13 o
  -6   2   9       19.20       18.64        0.89 o
  -5   2   9        2.15        1.50        0.60 o
  -4   2   9        2.20        3.34        0.60 o
  -3   2   9      185.85      184.79        3.30 o
  -2   2   9       -0.45        0.00        0.91 o
  -1   2   9      140.60      127.17        2.94 o
   0   2   9       36.20       37.47        1.60 o
   1   2   9      192.55      172.93        3.76 o
   2   2   9        4.45        4.56        1.06 o
   3   2   9       47.10       50.28        1.88 o
   4   2   9       47.05       43.52        2.26 o
   5   2   9       92.45       92.08        3.54 o
   6   2   9        0.20        1.01        1.33 o
   7   2   9       17.95       18.66        2.76 o
   8   2   9        5.05        5.78        2.96 o
 -15   3   9       -7.45        0.26        3.73 o
 -14   3   9        1.80        3.06        3.68 o
 -13   3   9       -0.70        0.16        3.45 o
 -12   3   9        8.05        6.65        1.10 o
 -11   3   9       -0.50        0.24        0.77 o
 -10   3   9        0.60        0.26        0.99 o
  -9   3   9      371.85      371.11       10.33 o
  -8   3   9      343.20      338.20        7.64 o
  -7   3   9        4.65        6.93        0.74 o
  -6   3   9       31.70       30.69        1.31 o
  -5   3   9        0.65        2.21        0.35 o
  -4   3   9        4.15        4.07        0.67 o
  -3   3   9        8.80        8.07        0.96 o
  -2   3   9        4.70        4.90        0.75 o
  -1   3   9        5.20        4.76        0.78 o
   0   3   9       -0.65        0.00        1.13 o
   1   3   9      110.60      105.55        2.69 o
   2   3   9        1.80        1.77        0.92 o
   3   3   9        7.95        7.56        1.42 o
   4   3   9       65.55       71.19        2.66 o
   5   3   9       84.85       74.75        2.85 o
   6   3   9       13.15       13.40        1.20 o
   7   3   9       11.70       12.80        2.40 o
   8   3   9       -0.10        0.04        2.56 o
 -14   4   9        0.95        0.00        4.39 o
 -13   4   9       19.65       19.10        3.36 o
 -12   4   9        3.15        2.63        1.93 o
 -11   4   9        1.50        0.80        0.98 o
 -10   4   9       25.05       31.80        1.73 o
  -9   4   9      102.30       93.00        3.29 o
  -8   4   9       72.00       75.74        2.30 o
  -7   4   9        1.05        0.00        0.63 o
  -6   4   9        2.20        1.44        0.61 o
  -5   4   9       22.50       26.69        1.03 o
  -4   4   9        4.45        5.90        0.78 o
  -3   4   9        7.30        8.84        0.92 o
  -2   4   9       14.20       14.03        0.92 o
  -1   4   9        0.15        0.18        1.22 o
   0   4   9      380.55      346.16        7.61 o
   1   4   9        6.60        8.77        0.99 o
   2   4   9      200.05      192.28        5.17 o
   3   4   9       -0.20        0.82        1.96 o
   4   4   9       38.70       36.21        1.93 o
   5   4   9      149.85      150.25        4.76 o
   6   4   9       16.60       14.35        1.56 o
   7   4   9        3.20        1.17        4.10 o
 -14   5   9        0.25        0.00        3.01 o
 -13   5   9        0.05        0.00        2.98 o
 -12   5   9        0.15        0.76        1.50 o
 -11   5   9        0.25        0.41        1.97 o
 -10   5   9       13.30        9.51        2.10 o
  -9   5   9       12.45       14.18        1.66 o
  -8   5   9        0.75        3.33        1.23 o
  -7   5   9       15.50       14.99        1.24 o
  -6   5   9       32.85       28.89        1.48 o
  -5   5   9        5.40        7.83        0.85 o
  -4   5   9        6.85        8.41        0.96 o
  -3   5   9        3.35        4.97        0.89 o
  -2   5   9       47.65       41.62        1.91 o
  -1   5   9      122.35      115.84        3.62 o
   0   5   9        2.20        1.92        0.93 o
   1   5   9       39.45       38.90        1.64 o
   2   5   9        1.00        0.00        1.37 o
   3   5   9       32.25       32.00        1.45 o
   4   5   9       36.40       33.63        1.70 o
   5   5   9        0.90        1.35        1.29 o
   6   5   9        0.05        1.19        2.68 o
   7   5   9        7.40       11.81        4.10 o
 -13   6   9        4.60        9.33        5.63 o
 -12   6   9        7.90       12.64        4.89 o
 -11   6   9       10.30        9.84        2.44 o
 -10   6   9        1.00        3.80        1.93 o
  -9   6   9        0.85        0.66        1.30 o
  -8   6   9        2.30        0.18        1.59 o
  -7   6   9        3.20        3.69        1.38 o
  -6   6   9       -1.80        3.10        1.41 o
  -5   6   9       28.60       43.56        1.81 o
  -4   6   9        3.25        5.32        0.90 o
  -3   6   9       44.00       50.74        1.88 o
  -2   6   9       58.60       59.78        2.32 o
  -1   6   9       32.35       35.29        1.64 o
   0   6   9       27.80       30.53        1.38 o
   1   6   9        0.50        1.00        0.85 o
   2   6   9       11.30       10.04        2.67 o
   3   6   9       -0.45        1.80        2.84 o
   4   6   9        5.25        5.59        1.63 o
   5   6   9        4.65        4.02        1.82 o
   6   6   9       -0.40        0.54        2.71 o
 -12   7   9        5.65        9.55        3.61 o
 -11   7   9       17.40       10.56        3.27 o
 -10   7   9       12.45        8.50        2.44 o
  -9   7   9       29.65       28.51        2.69 o
  -8   7   9        0.80        0.06        2.85 o
  -7   7   9        3.20        7.60        1.86 o
  -6   7   9       16.05       10.52        1.84 o
  -5   7   9      259.25      248.71        8.40 o
  -4   7   9       28.80       21.24        1.72 o
  -3   7   9       20.25       17.06        1.79 o
  -2   7   9       41.05       37.95        1.84 o
  -1   7   9      139.00      134.86        4.03 o
   0   7   9        4.35        5.89        1.68 o
   1   7   9        3.35        7.62        2.85 o
   2   7   9       16.30       15.40        1.80 o
   3   7   9       21.40       17.97        2.51 o
   4   7   9        4.40        0.84        2.26 o
   5   7   9       18.00       18.90        2.92 o
 -11   8   9       21.15       19.75        3.37 o
 -10   8   9        6.55        6.63        3.09 o
  -9   8   9        2.70        0.75        2.02 o
  -8   8   9       11.35       10.89        2.44 o
  -7   8   9        3.20        4.14        1.83 o
  -6   8   9       45.15       48.20        2.34 o
  -5   8   9       27.65       29.28        2.24 o
  -4   8   9       15.45       16.34        1.55 o
  -3   8   9      118.60      114.42        6.00 o
  -2   8   9       22.10       20.89        2.20 o
  -1   8   9        2.90        3.64        1.80 o
   0   8   9       -1.00        0.03        3.80 o
   1   8   9        6.40        9.84        1.90 o
   2   8   9        0.70        0.22        1.50 o
   3   8   9        4.15        5.61        2.08 o
   4   8   9        3.85        3.37        2.77 o
 -10   9   9       -0.70        2.38        5.02 o
  -9   9   9       15.80       17.06        3.40 o
  -8   9   9       19.80       22.93        2.80 o
  -7   9   9       10.70        8.53        2.40 o
  -6   9   9       -2.70        1.09        1.80 o
  -5   9   9        2.70        3.71        1.50 o
  -4   9   9        7.00        8.83        2.40 o
  -3   9   9       38.40       39.16        4.10 o
  -2   9   9       -1.30        0.64        2.60 o
  -1   9   9       10.00        5.86        3.70 o
   0   9   9       -1.20        0.07        3.20 o
   1   9   9        3.05        0.02        3.02 o
   2   9   9        4.95       13.12        2.59 o
   3   9   9       13.30       11.61        4.51 o
  -8  10   9       -1.70        0.01        3.60 o
  -7  10   9        3.00        5.24        2.80 o
  -6  10   9       35.00       30.19        4.30 o
  -5  10   9       20.20       12.60        3.50 o
  -4  10   9        7.70        5.12        3.10 o
  -3  10   9        1.70        1.55        4.11 o
  -2  10   9       30.55       22.12        4.37 o
  -1  10   9        2.30        0.11        5.49 o
   0  10   9        4.70        1.42        4.32 o
   1  10   9       20.70       19.47        4.88 o
 -14   0  10       45.60       42.33        7.30 o
 -12   0  10        0.40        2.23        3.67 o
 -10   0  10       16.70       19.22        1.20 o
  -8   0  10       21.50       17.62        1.40 o
  -6   0  10      602.90      577.62       14.30 o
  -4   0  10       -2.30        0.01        1.00 o
  -2   0  10       -0.70        0.02        1.51 o
   0   0  10       40.30       34.24        2.10 o
   2   0  10      139.10      149.57        4.60 o
   4   0  10       57.90       66.18        3.40 o
   6   0  10       -2.00        0.15        1.50 o
 -15   1  10        8.55        4.16        4.05 o
 -14   1  10       18.60       21.69        3.58 o
 -13   1  10        9.70        8.68        2.22 o
 -12   1  10       -0.95        0.16        1.18 o
 -11   1  10        0.40        0.42        0.76 o
 -10   1  10        4.60        2.70        0.67 o
  -9   1  10       -0.35        0.78        0.68 o
  -8   1  10      154.50      143.65        3.19 o
  -7   1  10       11.55       11.19        0.92 o
  -6   1  10       32.55       34.57        1.31 o
  -5   1  10        2.00        1.48        0.71 o
  -4   1  10       49.70       45.18        1.49 o
  -3   1  10        1.35        0.46        0.79 o
  -2   1  10       10.20       12.88        0.89 o
  -1   1  10       27.80       28.09        1.31 o
   0   1  10        1.80        1.98        0.96 o
   1   1  10      102.00       96.46        2.73 o
   2   1  10        4.60        3.62        1.13 o
   3   1  10       21.10       24.02        1.45 o
   4   1  10       69.65       70.72        2.76 o
   5   1  10        2.25        1.46        1.88 o
   6   1  10        2.05        4.44        1.72 o
   7   1  10       -0.95        2.01        3.61 o
 -15   2  10       10.25        4.96        4.31 o
 -14   2  10        6.45        0.01        3.76 o
 -13   2  10        2.80        1.62        2.16 o
 -12   2  10        2.40        3.57        0.98 o
 -11   2  10        8.55        8.77        1.13 o
 -10   2  10        3.60        1.17        1.10 o
  -9   2  10        7.40        7.47        0.81 o
  -8   2  10       17.70       18.78        1.06 o
  -7   2  10      126.10      120.75        2.51 o
  -6   2  10       19.10       22.96        0.99 o
  -5   2  10       97.35       95.55        2.23 o
  -4   2  10        4.90        7.22        0.74 o
  -3   2  10      255.00      243.48        4.74 o
  -2   2  10       16.35       17.07        1.17 o
  -1   2  10      202.70      201.83        3.83 o
   0   2  10        2.45        0.94        1.37 o
   1   2  10       17.20       19.16        1.35 o
   2   2  10        0.30        0.50        1.17 o
   3   2  10       63.45       61.90        2.80 o
   4   2  10        7.90        7.34        1.46 o
   5   2  10        2.90        3.34        2.49 o
   6   2  10        7.80        5.74        2.42 o
   7   2  10       12.50       12.04        3.36 o
 -15   3  10        8.50       11.40        4.80 o
 -14   3  10        5.35        1.09        3.82 o
 -13   3  10        8.10        6.39        1.25 o
 -12   3  10       11.05       11.45        1.30 o
 -11   3  10        1.80        1.26        1.70 o
 -10   3  10       40.95       49.44        1.91 o
  -9   3  10      240.60      206.29        6.97 o
  -8   3  10       37.65       42.91        1.42 o
  -7   3  10        9.35       11.41        0.89 o
  -6   3  10        1.40        0.34        0.74 o
  -5   3  10        0.70        0.22        0.71 o
  -4   3  10        8.15        9.90        0.89 o
  -3   3  10        1.15        0.33        1.04 o
  -2   3  10      307.95      294.89        5.77 o
  -1   3  10      127.70      131.50        2.86 o
   0   3  10        2.15        2.85        1.03 o
   1   3  10      139.20      134.96        3.36 o
   2   3  10        6.65       10.95        1.57 o
   3   3  10       54.85       57.01        3.43 o
   4   3  10       73.50       82.57        3.60 o
   5   3  10       23.35       26.66        2.28 o
   6   3  10        0.30        1.04        2.19 o
   7   3  10       10.15        8.21        3.33 o
 -14   4  10        7.30        8.39        4.28 o
 -13   4  10       12.40        9.96        2.46 o
 -12   4  10        1.00        2.33        0.99 o
 -11   4  10        4.10        3.32        1.22 o
 -10   4  10       -0.60        0.01        1.61 o
  -9   4  10       59.60       64.02        2.16 o
  -8   4  10       25.80       29.33        1.64 o
  -7   4  10        0.85        1.65        0.86 o
  -6   4  10       10.20        9.98        1.03 o
  -5   4  10        0.30        0.01        1.17 o
  -4   4  10       15.50       15.26        1.07 o
  -3   4  10       33.90       38.37        1.34 o
  -2   4  10       76.75       72.95        2.16 o
  -1   4  10       11.60       12.60        1.10 o
   0   4  10      109.65      109.60        3.04 o
   1   4  10       16.75       16.52        1.45 o
   2   4  10       -1.25        0.02        1.36 o
   3   4  10       23.55       23.25        1.63 o
   4   4  10       33.45       32.61        2.70 o
   5   4  10        0.20        0.88        3.03 o
   6   4  10        1.40        0.02        5.30 o
 -14   5  10        3.20        2.02        3.74 o
 -13   5  10        6.20        3.15        2.78 o
 -12   5  10        3.40        2.39        1.88 o
 -11   5  10        9.55       10.29        2.94 o
 -10   5  10       26.55       33.89        2.26 o
  -9   5  10        1.75        2.62        0.92 o
  -8   5  10       61.45       58.28        2.31 o
  -7   5  10       35.35       42.75        1.82 o
  -6   5  10       65.70       72.21        1.88 o
  -5   5  10       88.35       84.17        2.47 o
  -4   5  10      108.60      115.60        3.01 o
  -3   5  10        4.55        2.43        0.92 o
  -2   5  10       29.10       29.02        1.58 o
  -1   5  10       42.25       41.14        1.91 o
   0   5  10        3.20        3.82        0.96 o
   1   5  10       48.10       49.24        2.00 o
   2   5  10        0.15        0.11        1.17 o
   3   5  10        6.00        6.98        1.10 o
   4   5  10       16.60       19.79        1.52 o
   5   5  10        9.00        9.87        2.24 o
   6   5  10        9.40        2.94        4.70 o
 -13   6  10        0.55        3.53        2.48 o
 -12   6  10       41.20       31.17        3.82 o
 -11   6  10        2.10        0.63        2.67 o
 -10   6  10        6.95        3.05        2.47 o
  -9   6  10       -0.20        1.01        2.18 o
  -8   6  10       -1.95        0.03        1.57 o
  -7   6  10       20.55       23.05        1.68 o
  -6   6  10       61.65       72.76        3.20 o
  -5   6  10       47.30       66.50        2.11 o
  -4   6  10        1.75        5.48        1.73 o
  -3   6  10       31.00       31.02        1.72 o
  -2   6  10        9.05       10.18        1.13 o
  -1   6  10       37.70       37.60        1.85 o
   0   6  10       63.15       63.18        2.31 o
   1   6  10       -0.80        0.13        1.06 o
   2   6  10        3.05        1.97        1.17 o
   3   6  10       24.60       30.07        1.54 o
   4   6  10       -5.20        1.28        2.41 o
   5   6  10        2.65        1.94        2.89 o
 -12   7  10       -2.85        0.04        3.22 o
 -11   7  10        5.75        7.97        3.65 o
 -10   7  10        6.05        8.33        2.95 o
  -9   7  10        2.20        4.77        3.56 o
  -8   7  10        0.50        3.61        2.10 o
  -7   7  10        2.25        2.38        2.56 o
  -6   7  10       50.65       49.86        2.93 o
  -5   7  10        6.15        8.92        1.34 o
  -4   7  10        5.45        4.49        1.19 o
  -3   7  10       78.10       79.36        3.14 o
  -2   7  10        3.60        3.42        1.17 o
  -1   7  10        9.00       10.45        1.25 o
   0   7  10        1.40        0.03        1.98 o
   1   7  10       -0.50        0.11        2.69 o
   2   7  10       29.90       31.37        3.00 o
   3   7  10        8.85       11.91        2.72 o
   4   7  10        6.70        5.88        2.44 o
 -11   8  10       -2.80        1.09        3.12 o
 -10   8  10        7.25        7.05        3.45 o
  -9   8  10        3.55        1.00        2.97 o
  -8   8  10        5.30        6.56        2.08 o
  -7   8  10        2.35        1.21        2.45 o
  -6   8  10        0.70        3.24        1.79 o
  -5   8  10       28.05       32.78        2.24 o
  -4   8  10        1.55        1.79        1.60 o
  -3   8  10       33.75       35.11        2.67 o
  -2   8  10       18.10       11.89        2.70 o
  -1   8  10        2.90        2.70        2.70 o
   0   8  10       77.70       71.31        5.20 o
   1   8  10        1.60        2.22        3.70 o
   2   8  10        3.65        3.61        3.09 o
   3   8  10        7.45        6.61        3.16 o
  -9   9  10       10.20       10.87        3.80 o
  -8   9  10       13.80       16.27        2.60 o
  -7   9  10        1.30        0.03        2.50 o
  -6   9  10       57.40       49.26        5.00 o
  -5   9  10        2.60        1.14        2.30 o
  -4   9  10       16.30       17.55        3.40 o
  -3   9  10       48.40       54.98        4.20 o
  -2   9  10       77.30       68.68        5.90 o
  -1   9  10        2.40        1.86        3.00 o
   0   9  10       13.55       16.57        3.48 o
   1   9  10        7.20        4.14        3.08 o
   2   9  10        2.10        0.28        5.30 o
  -7  10  10        1.10        3.80        2.80 o
  -6  10  10       -1.30        0.60        3.30 o
  -5  10  10        7.90        4.46        4.00 o
  -4  10  10        5.40       11.75        5.00 o
  -3  10  10       30.00       36.45        4.40 o
  -2  10  10        1.10        2.42        3.59 o
  -1  10  10       35.10       35.68        4.41 o
 -15   0  11       -7.10        0.57        4.50 o
 -13   0  11        3.40        0.42        2.90 o
 -11   0  11        5.10        7.97        0.90 o
  -9   0  11        1.80        0.77        1.20 o
  -7   0  11      758.10      713.07       18.90 o
  -5   0  11       86.80       86.94        4.30 o
  -3   0  11       76.90       76.43        3.10 o
  -1   0  11      152.70      146.12        4.70 o
   1   0  11        0.00        0.70        0.01 o
   3   0  11       48.40       48.35        3.30 o
   5   0  11       37.40       35.69        5.90 o
 -15   1  11        3.00        1.93        5.30 o
 -14   1  11        0.50        0.19        3.63 o
 -13   1  11        1.85        2.63        3.48 o
 -12   1  11        2.25        0.98        2.46 o
 -11   1  11        4.20        5.17        1.10 o
 -10   1  11       95.95       94.67        2.84 o
  -9   1  11        2.55        1.56        0.85 o
  -8   1  11       98.10       96.45        2.51 o
  -7   1  11      517.90      487.42       12.06 o
  -6   1  11      252.35      240.11        4.81 o
  -5   1  11       91.50       90.66        2.37 o
  -4   1  11        8.00       10.17        0.92 o
  -3   1  11       79.95       85.19        2.02 o
  -2   1  11      165.90      164.12        3.54 o
  -1   1  11       -0.20        0.56        1.39 o
   0   1  11       29.35       29.53        1.49 o
   1   1  11       13.55       19.62        1.42 o
   2   1  11       53.45       56.86        2.26 o
   3   1  11       66.90       77.76        2.83 o
   4   1  11        9.10       10.56        3.00 o
   5   1  11       32.80       36.32        3.36 o
   6   1  11       35.95       36.99        3.50 o
 -15   2  11       11.00        4.41        5.20 o
 -14   2  11        8.95        8.28        3.34 o
 -13   2  11       25.10       26.53        2.31 o
 -12   2  11        1.80        2.15        1.45 o
 -11   2  11       -0.55        0.70        1.91 o
 -10   2  11       10.25       15.99        1.12 o
  -9   2  11       27.20       29.37        1.42 o
  -8   2  11       68.25       67.26        2.09 o
  -7   2  11      425.95      407.64        9.09 o
  -6   2  11       84.60       85.52        2.30 o
  -5   2  11      373.30      368.33        7.62 o
  -4   2  11       20.05       21.23        1.10 o
  -3   2  11       56.40       53.97        1.81 o
  -2   2  11       64.70       57.85        1.98 o
  -1   2  11       17.25       12.42        1.20 o
   0   2  11       21.15       24.09        1.38 o
   1   2  11       90.75       95.40        3.02 o
   2   2  11       -1.40        0.97        1.20 o
   3   2  11       11.90       15.00        2.04 o
   4   2  11       12.55       14.06        2.57 o
   5   2  11       -0.45        0.65        3.62 o
   6   2  11       29.95       31.10        3.45 o
 -14   3  11        0.10        1.26        3.75 o
 -13   3  11        0.10        0.11        1.69 o
 -12   3  11        3.10        2.73        1.34 o
 -11   3  11        1.30        0.84        1.91 o
 -10   3  11      118.10      121.03        4.54 o
  -9   3  11       60.45       69.66        2.30 o
  -8   3  11       17.25       16.69        1.10 o
  -7   3  11       30.45       26.04        1.31 o
  -6   3  11       45.45       46.02        1.70 o
  -5   3  11        1.70        1.13        1.14 o
  -4   3  11      196.25      196.34        4.01 o
  -3   3  11      106.00      112.96        2.73 o
  -2   3  11        1.60        0.58        1.00 o
  -1   3  11       20.65       18.98        1.31 o
   0   3  11        2.55        3.62        1.06 o
   1   3  11       -0.50        0.09        1.70 o
   2   3  11       17.20       17.14        1.93 o
   3   3  11        4.50        6.35        1.80 o
   4   3  11       12.50       15.31        2.50 o
   5   3  11        8.05        8.39        2.78 o
   6   3  11       18.05       11.65        3.72 o
 -14   4  11       12.55       18.73        4.36 o
 -13   4  11        4.50        3.21        2.26 o
 -12   4  11       -1.45        0.69        1.64 o
 -11   4  11       14.50       18.10        1.84 o
 -10   4  11        3.90        1.73        1.53 o
  -9   4  11        1.55        3.75        1.08 o
  -8   4  11       20.50       25.31        1.24 o
  -7   4  11        0.30        0.46        1.46 o
  -6   4  11       -1.00        0.59        1.04 o
  -5   4  11        1.30        0.76        1.44 o
  -4   4  11        4.00        6.61        0.89 o
  -3   4  11       47.20       54.24        1.73 o
  -2   4  11       72.90       69.51        2.38 o
  -1   4  11        9.70        8.29        1.20 o
   0   4  11        0.55        0.55        1.34 o
   1   4  11       11.80       10.29        1.53 o
   2   4  11        1.20        2.40        2.02 o
   3   4  11        1.25        1.56        1.95 o
   4   4  11       59.45       57.14        3.92 o
   5   4  11       24.10       21.41        4.60 o
 -13   5  11        3.10        5.04        2.60 o
 -12   5  11        1.60        4.82        3.62 o
 -11   5  11        2.90        2.36        2.08 o
 -10   5  11       -0.10        0.27        1.15 o
  -9   5  11       -0.20        0.00        1.30 o
  -8   5  11        8.05       10.14        1.31 o
  -7   5  11        0.95        1.61        1.59 o
  -6   5  11        2.00        1.02        0.80 o
  -5   5  11       19.70       17.85        1.21 o
  -4   5  11       38.40       45.98        1.73 o
  -3   5  11       19.45       21.64        1.35 o
  -2   5  11        0.65        0.11        0.79 o
  -1   5  11       27.55       31.74        1.75 o
   0   5  11        8.55        7.36        1.35 o
   1   5  11       11.75       10.59        1.49 o
   2   5  11        9.35        8.12        1.85 o
   3   5  11       12.80       14.65        1.91 o
   4   5  11       10.00       10.93        3.40 o
   5   5  11       14.00       14.85        5.80 o
 -13   6  11       35.00       33.19        4.83 o
 -12   6  11       10.10        8.96        3.34 o
 -11   6  11       -0.90        1.42        3.41 o
 -10   6  11       15.15       13.30        3.11 o
  -9   6  11        7.15       11.04        1.75 o
  -8   6  11       37.00       33.41        2.50 o
  -7   6  11       13.45       13.11        2.10 o
  -6   6  11       -0.40        0.20        1.04 o
  -5   6  11        1.05        0.02        1.08 o
  -4   6  11      184.35      182.68        7.02 o
  -3   6  11       20.70       23.28        1.68 o
  -2   6  11       11.50       11.57        1.40 o
  -1   6  11        0.50        0.81        1.80 o
   0   6  11       16.15       17.88        1.56 o
   1   6  11        0.70        0.96        1.66 o
   2   6  11       -0.60        0.37        1.32 o
   3   6  11       33.20       28.12        3.90 o
   4   6  11       -0.90        0.14        3.71 o
 -12   7  11        4.65        1.54        2.71 o
 -11   7  11       17.90       21.55        3.50 o
 -10   7  11       21.65       18.02        3.44 o
  -9   7  11        2.40        2.51        2.27 o
  -8   7  11       -1.80        0.10        2.08 o
  -7   7  11       23.25       25.24        2.55 o
  -6   7  11       42.15       35.74        2.98 o
  -5   7  11       12.95       14.00        1.81 o
  -4   7  11       25.50       29.09        2.02 o
  -3   7  11        1.95        2.32        1.45 o
  -2   7  11        1.10        0.45        1.52 o
  -1   7  11       10.15       14.65        1.61 o
   0   7  11       14.10       11.70        1.83 o
   1   7  11        1.70        1.07        2.60 o
   2   7  11        1.30        4.44        3.40 o
   3   7  11       12.25        9.95        3.09 o
 -10   8  11        0.90        3.37        3.23 o
  -9   8  11       -4.05        1.50        3.48 o
  -8   8  11        8.90        5.33        2.42 o
  -7   8  11       -1.30        0.02        2.55 o
  -6   8  11        1.25        0.07        1.87 o
  -5   8  11       29.80       27.97        2.57 o
  -4   8  11       18.10       18.81        2.26 o
  -3   8  11       36.35       38.95        2.86 o
  -2   8  11       11.25       10.37        1.71 o
  -1   8  11       -0.20        0.03        2.50 o
   0   8  11        9.70       11.54        3.40 o
   1   8  11        8.60        4.06        3.90 o
   2   8  11        4.80        2.69        4.17 o
  -8   9  11       10.15        9.08        3.82 o
  -7   9  11        4.30        1.09        2.85 o
  -6   9  11        3.10        3.14        2.87 o
  -5   9  11        0.80        0.15        3.94 o
  -4   9  11       -2.60        0.20        2.20 o
  -3   9  11       14.40       10.87        3.20 o
  -2   9  11       -0.40        1.98        5.57 o
  -1   9  11       19.20       13.02        4.70 o
   0   9  11       -4.60        0.20        7.00 o
 -14   0  12      125.70      108.91        9.10 o
 -12   0  12        0.20        0.08        2.24 o
 -10   0  12       28.40       32.00        2.20 o
  -8   0  12       14.30       15.99        1.80 o
  -6   0  12       50.80       50.28        2.50 o
  -4   0  12       60.50       59.61        3.10 o
  -2   0  12       34.50       34.44        2.30 o
   0   0  12       29.40       31.84        2.30 o
   2   0  12        1.30        1.22        2.70 o
   4   0  12       10.90        4.55        6.20 o
 -14   1  12       -0.40        3.90        3.75 o
 -13   1  12       10.00       13.52        2.40 o
 -12   1  12        7.35        7.15        1.36 o
 -11   1  12       48.85       45.70        1.84 o
 -10   1  12        3.15        5.61        1.10 o
  -9   1  12        2.05        2.28        1.58 o
  -8   1  12       -0.55        2.32        1.90 o
  -7   1  12      202.30      195.47        4.88 o
  -6   1  12       96.70       93.50        2.76 o
  -5   1  12      604.00      554.54       12.96 o
  -4   1  12       23.00       23.97        1.34 o
  -3   1  12        6.10        9.14        1.08 o
  -2   1  12       16.15       14.80        1.31 o
  -1   1  12       20.15       20.02        1.45 o
   0   1  12        0.25        0.38        1.11 o
   1   1  12       15.50       15.79        1.72 o
   2   1  12        9.70        8.59        2.30 o
   3   1  12       -0.90        0.06        3.56 o
   4   1  12        1.75        0.33        3.41 o
   5   1  12       -3.85        1.66        3.18 o
 -14   2  12       22.60       25.71        4.50 o
 -13   2  12        6.80        8.82        2.86 o
 -12   2  12       -1.55        0.28        1.35 o
 -11   2  12       47.10       46.11        2.48 o
 -10   2  12       21.70       24.39        1.38 o
  -9   2  12        1.40        1.61        0.96 o
  -8   2  12       71.15       71.97        2.44 o
  -7   2  12      154.05      145.78        4.21 o
  -6   2  12       84.75       87.16        2.65 o
  -5   2  12      113.95      106.85        2.97 o
  -4   2  12        1.65        0.88        0.79 o
  -3   2  12       82.65       89.21        2.27 o
  -2   2  12       53.00       50.67        1.98 o
  -1   2  12       14.80       18.63        1.46 o
   0   2  12       18.65       20.91        1.52 o
   1   2  12        3.75        0.61        1.63 o
   2   2  12       37.15       36.73        3.73 o
   3   2  12        3.20        0.00        3.18 o
   4   2  12       -0.05        0.05        0.76 o
   5   2  12       41.80       43.14        5.20 o
 -14   3  12       -0.35        5.60        5.15 o
 -13   3  12        2.85        2.85        2.15 o
 -12   3  12       -2.15        0.09        1.45 o
 -11   3  12        5.40        3.44        1.49 o
 -10   3  12       34.25       31.97        2.12 o
  -9   3  12       10.30       10.99        1.17 o
  -8   3  12       68.50       73.08        2.20 o
  -7   3  12       24.85       25.34        1.38 o
  -6   3  12       24.80       28.07        1.50 o
  -5   3  12        1.30        0.16        1.71 o
  -4   3  12       92.25       84.43        2.52 o
  -3   3  12        1.25        1.82        1.10 o
  -2   3  12        2.80        3.47        1.06 o
  -1   3  12       89.50       91.68        2.97 o
   0   3  12        5.45        6.55        1.35 o
   1   3  12       -0.70        1.45        2.23 o
   2   3  12        7.75        6.80        2.58 o
   3   3  12        6.30        6.45        2.80 o
   4   3  12       35.80       38.63        5.50 o
   5   3  12       15.40       11.38        6.10 o
 -14   4  12        4.70       12.42        2.94 o
 -13   4  12        4.75        2.23        3.90 o
 -12   4  12       19.05       16.66        2.14 o
 -11   4  12       -1.05        0.17        2.08 o
 -10   4  12       20.60       22.27        1.81 o
  -9   4  12        7.85        9.57        1.03 o
  -8   4  12        5.15        8.48        1.04 o
  -7   4  12        0.70        1.97        1.52 o
  -6   4  12        0.85        0.01        1.06 o
  -5   4  12        0.30        0.23        1.95 o
  -4   4  12       10.05       10.77        1.26 o
  -3   4  12       58.40       56.70        2.20 o
  -2   4  12       10.00       12.81        1.34 o
  -1   4  12       19.25       23.35        1.56 o
   0   4  12       14.40       11.82        1.56 o
   1   4  12       -1.10        0.24        2.74 o
   2   4  12        0.45        0.21        3.07 o
   3   4  12        0.10        1.98        1.91 o
   4   4  12       -0.60        0.93        5.89 o
 -13   5  12        3.40        2.52        3.52 o
 -12   5  12        9.40        5.26        3.42 o
 -11   5  12        9.95        5.85        2.30 o
 -10   5  12        6.90        7.38        2.02 o
  -9   5  12        2.60        3.07        1.19 o
  -8   5  12        2.95        0.98        1.06 o
  -7   5  12        1.10        1.71        1.75 o
  -6   5  12        5.80        8.55        1.06 o
  -5   5  12        3.35        2.05        1.15 o
  -4   5  12       28.25       36.94        1.74 o
  -3   5  12       19.30       17.51        1.38 o
  -2   5  12        1.10        1.61        1.15 o
  -1   5  12        0.65        0.24        1.60 o
   0   5  12        8.60       12.12        2.09 o
   1   5  12        3.15        3.53        1.77 o
   2   5  12        3.45        3.82        1.98 o
   3   5  12        2.20        2.83        3.00 o
   4   5  12        6.70        1.60        6.00 o
 -12   6  12        8.95        4.13        3.98 o
 -11   6  12       -0.85        0.51        3.18 o
 -10   6  12        2.65        3.02        2.24 o
  -9   6  12        5.55        7.44        2.07 o
  -8   6  12        9.60       10.40        2.35 o
  -7   6  12       10.65       14.80        2.38 o
  -6   6  12        1.65        1.27        1.88 o
  -5   6  12        5.85        4.98        1.45 o
  -4   6  12        4.80        4.59        1.50 o
  -3   6  12        0.00        2.47        2.19 o
  -2   6  12       -2.25        0.16        1.53 o
  -1   6  12       42.50       40.93        3.11 o
   0   6  12        2.20        0.10        2.33 o
   1   6  12        5.10        7.11        1.89 o
   2   6  12       21.00       16.78        3.30 o
   3   6  12        2.80        0.08        5.60 o
 -11   7  12       17.80       14.24        3.51 o
 -10   7  12       -2.20        0.43        3.14 o
  -9   7  12        8.15       11.55        2.48 o
  -8   7  12        3.75        2.58        1.78 o
  -7   7  12        0.70        4.48        2.34 o
  -6   7  12       19.20       18.74        2.77 o
  -5   7  12        8.00       10.31        1.63 o
  -4   7  12        2.60        5.30        1.84 o
  -3   7  12        6.50        5.68        1.73 o
  -2   7  12       23.65       21.56        2.76 o
  -1   7  12        2.10        3.22        1.83 o
   0   7  12        5.80        4.97        4.50 o
   1   7  12       14.30       19.14        4.10 o
   2   7  12        6.90        5.67        7.20 o
  -9   8  12       -0.35        1.76        4.52 o
  -8   8  12        0.40        2.03        3.29 o
  -7   8  12        5.10        7.76        2.54 o
  -6   8  12        3.95        0.00        2.32 o
  -5   8  12        1.80        5.90        2.21 o
  -4   8  12       -0.95        0.00        2.54 o
  -3   8  12       15.60       12.81        3.60 o
  -2   8  12       15.20       13.84        4.90 o
  -1   8  12       33.50       33.28        5.00 o
   0   8  12       21.90       21.64        4.20 o
  -7   9  12       -2.15        0.75        3.11 o
  -6   9  12        1.40        0.27        2.70 o
  -5   9  12       -6.30        0.00        3.40 o
  -4   9  12        6.70        3.80        3.70 o
  -3   9  12       -3.40        1.59        3.80 o
 -13   0  13       16.60       13.59        2.90 o
 -11   0  13       37.50       35.64        2.90 o
  -9   0  13        4.00        5.90        1.60 o
  -7   0  13        1.50        1.44        1.60 o
  -5   0  13     1224.80     1089.13       41.30 o
  -3   0  13        1.60        1.37        1.60 o
  -1   0  13        2.40        1.54        2.00 o
   1   0  13        8.70        6.97        3.90 o
   3   0  13        0.00        0.87        0.01 o
 -14   1  13       12.65       11.65        3.38 o
 -13   1  13       10.30       10.82        2.59 o
 -12   1  13        5.50        3.18        1.57 o
 -11   1  13        1.45        0.97        1.73 o
 -10   1  13        1.60        0.69        1.45 o
  -9   1  13       40.40       39.65        1.94 o
  -8   1  13        6.80        7.26        1.20 o
  -7   1  13       48.80       46.53        2.05 o
  -6   1  13       85.65       80.65        2.90 o
  -5   1  13       18.00       17.73        1.41 o
  -4   1  13       81.55       84.03        2.84 o
  -3   1  13       53.20       50.11        2.06 o
  -2   1  13        0.25        0.62        1.38 o
  -1   1  13       46.10       43.77        2.23 o
   0   1  13        0.70        0.72        2.43 o
   1   1  13       11.00       14.09        2.72 o
   2   1  13        6.05        0.14        3.52 o
   3   1  13        1.90        1.25        2.91 o
   4   1  13       30.10       22.77        5.30 o
 -14   2  13        8.10       10.76        4.84 o
 -13   2  13        4.35        2.51        3.61 o
 -12   2  13        1.25        0.54        1.47 o
 -11   2  13        3.00        1.93        1.04 o
 -10   2  13        8.75        8.20        1.24 o
  -9   2  13        5.15        6.31        1.28 o
  -8   2  13       14.50       16.20        1.45 o
  -7   2  13       93.20       89.05        3.04 o
  -6   2  13        3.60        1.13        1.03 o
  -5   2  13       16.90       16.66        1.38 o
  -4   2  13       54.70       54.18        2.13 o
  -3   2  13       11.55       11.09        1.17 o
  -2   2  13      100.25       98.61        3.12 o
  -1   2  13       67.10       68.50        2.79 o
   0   2  13       -1.00        0.36        2.42 o
   1   2  13       19.50       17.80        3.15 o
   2   2  13        0.90        0.03        5.50 o
   3   2  13       -3.45        0.44        3.29 o
   4   2  13       27.05       27.53        4.79 o
 -13   3  13        6.25        4.25        4.38 o
 -12   3  13        3.30        4.10        1.88 o
 -11   3  13        3.35        4.02        1.96 o
 -10   3  13       -1.35        0.75        1.20 o
  -9   3  13        4.80        5.06        1.31 o
  -8   3  13        4.60        4.68        1.35 o
  -7   3  13        1.35        1.50        1.10 o
  -6   3  13       29.80       34.24        1.67 o
  -5   3  13       15.30       16.66        1.45 o
  -4   3  13        6.80        6.03        1.32 o
  -3   3  13       -0.55        0.58        2.03 o
  -2   3  13       30.75       30.08        1.87 o
  -1   3  13        1.40        3.03        2.00 o
   0   3  13       -1.20        0.67        2.96 o
   1   3  13        8.70        8.34        2.55 o
   2   3  13       28.20       27.65        3.46 o
   3   3  13        0.45        0.90        3.22 o
 -13   4  13       -4.80        1.99        5.28 o
 -12   4  13        1.80        0.42        3.34 o
 -11   4  13        9.80       11.33        2.02 o
 -10   4  13        3.50        4.38        1.70 o
  -9   4  13       30.85       29.96        1.66 o
  -8   4  13        1.75        1.90        1.24 o
  -7   4  13        0.20        0.10        1.68 o
  -6   4  13        1.35        2.43        1.10 o
  -5   4  13        3.45        2.23        1.10 o
  -4   4  13        9.00        8.80        1.20 o
  -3   4  13       30.05       36.24        1.84 o
  -2   4  13       21.10       27.70        1.74 o
  -1   4  13       -0.75        1.30        1.44 o
   0   4  13        0.55        0.96        2.20 o
   1   4  13        0.55        3.05        2.76 o
   2   4  13       14.20       12.52        2.80 o
   3   4  13       -2.10        1.21        8.20 o
 -12   5  13       17.00       14.30        3.54 o
 -11   5  13       10.85        8.93        2.89 o
 -10   5  13       -0.35        1.47        1.91 o
  -9   5  13        5.20        7.92        1.42 o
  -8   5  13       32.70       35.09        2.09 o
  -7   5  13        1.05        0.39        1.44 o
  -6   5  13       28.10       29.35        1.81 o
  -5   5  13       16.10       14.39        1.63 o
  -4   5  13        1.00        1.20        1.18 o
  -3   5  13       23.20       28.06        1.95 o
  -2   5  13       11.85       16.08        1.95 o
  -1   5  13        0.30        0.11        1.94 o
   0   5  13        3.65        2.46        2.02 o
   1   5  13        5.55        6.95        1.94 o
   2   5  13        6.60        6.44        3.30 o
 -11   6  13        7.60        7.76        3.05 o
 -10   6  13        2.00        1.29        2.23 o
  -9   6  13        3.55        3.38        1.95 o
  -8   6  13        3.85        2.60        2.56 o
  -7   6  13       12.40       15.17        2.00 o
  -6   6  13       17.30       17.00        1.87 o
  -5   6  13        2.00        0.20        1.73 o
  -4   6  13        3.70        5.15        1.66 o
  -3   6  13       19.90       23.67        2.30 o
  -2   6  13        0.05        0.20        1.91 o
  -1   6  13        6.10        4.01        2.13 o
   0   6  13        1.20        0.22        3.40 o
   1   6  13       38.50       32.83        5.40 o
 -10   7  13        2.05        0.11        2.72 o
  -9   7  13        7.05       12.41        2.52 o
  -8   7  13       -0.05        0.02        1.98 o
  -7   7  13        3.90        4.34        1.94 o
  -6   7  13       20.90       17.03        2.59 o
  -5   7  13        3.10        3.41        1.98 o
  -4   7  13        1.30        0.64        2.58 o
  -3   7  13        5.55        9.77        2.41 o
  -2   7  13        9.50        9.00        3.90 o
  -1   7  13        1.90        5.13        3.60 o
   0   7  13       18.80       20.04        5.70 o
  -8   8  13        4.75        3.61        3.61 o
  -7   8  13       10.60       11.13        3.16 o
  -6   8  13       -0.30        0.17        4.12 o
  -5   8  13        1.40        3.69        2.80 o
  -4   8  13        3.50        0.69        3.40 o
  -3   8  13       -3.20        0.01        5.30 o
  -2   8  13       11.40        4.74        5.30 o
 -12   0  14       69.80       63.96        6.50 o
 -10   0  14       -0.10        1.14        1.08 o
  -8   0  14       28.00       28.17        3.60 o
  -6   0  14       46.30       43.27        3.10 o
  -4   0  14      310.80      275.73       12.60 o
  -2   0  14       10.40        9.02        3.00 o
   0   0  14       16.40       20.29        5.30 o
   2   0  14        2.10        2.28        7.60 o
 -13   1  14       97.55       81.52        5.52 o
 -12   1  14       -1.15        0.07        2.90 o
 -11   1  14        0.55        0.00        1.79 o
 -10   1  14        9.65       10.24        1.53 o
  -9   1  14        4.95        1.91        1.52 o
  -8   1  14       87.50       85.75        3.50 o
  -7   1  14        9.60        8.53        1.53 o
  -6   1  14        3.00        1.96        1.47 o
  -5   1  14        8.20        8.83        1.68 o
  -4   1  14        1.90        2.64        1.06 o
  -3   1  14       27.55       26.36        2.13 o
  -2   1  14        1.55        1.65        1.89 o
  -1   1  14       25.20       25.63        2.62 o
   0   1  14        5.60        4.71        2.68 o
   1   1  14       27.70       23.68        3.79 o
   2   1  14       -5.35        0.23        4.69 o
   3   1  14        7.70        0.15        4.82 o
 -13   2  14       16.55       17.78        4.78 o
 -12   2  14        0.65        0.25        2.89 o
 -11   2  14        0.55        1.40        2.10 o
 -10   2  14       49.05       48.84        2.44 o
  -9   2  14       23.95       22.58        2.09 o
  -8   2  14       11.05       12.46        1.73 o
  -7   2  14       19.55       22.42        1.70 o
  -6   2  14      100.45       94.14        3.92 o
  -5   2  14       27.65       26.05        1.92 o
  -4   2  14       40.05       40.11        2.30 o
  -3   2  14      231.55      209.84        8.11 o
  -2   2  14       79.55       77.46        3.80 o
  -1   2  14       21.70       22.11        3.12 o
   0   2  14        6.25        2.69        2.58 o
   1   2  14        5.35        5.33        3.22 o
   2   2  14        1.15        0.56        3.53 o
 -13   3  14        1.00        0.37        4.35 o
 -12   3  14        4.55        1.79        3.51 o
 -11   3  14        8.20       10.09        2.07 o
 -10   3  14        1.10        0.58        1.58 o
  -9   3  14        8.75        7.40        1.53 o
  -8   3  14       28.45       26.83        2.23 o
  -7   3  14        5.95        6.90        1.38 o
  -6   3  14        0.05        1.08        1.83 o
  -5   3  14       64.35       63.76        2.97 o
  -4   3  14       81.65       79.31        3.23 o
  -3   3  14       37.95       38.07        2.24 o
  -2   3  14       20.35       20.98        2.58 o
  -1   3  14       -0.95        0.02        2.99 o
   0   3  14       11.55        9.50        2.84 o
   1   3  14        8.95       14.85        3.08 o
   2   3  14       -0.10        0.22        2.51 o
 -12   4  14       -0.60        4.10        2.86 o
 -11   4  14        4.70        2.05        2.16 o
 -10   4  14        9.85        9.13        1.69 o
  -9   4  14        3.45        2.35        1.77 o
  -8   4  14        3.20        1.89        1.49 o
  -7   4  14        4.25        5.34        1.27 o
  -6   4  14       63.00       58.27        3.04 o
  -5   4  14       22.30       21.42        1.99 o
  -4   4  14        2.35        3.50        1.63 o
  -3   4  14       12.20       17.10        2.48 o
  -2   4  14        1.35        2.97        2.38 o
  -1   4  14       -2.65        0.14        2.68 o
   0   4  14       -2.05        0.33        2.83 o
   1   4  14       -2.05        0.52        2.26 o
 -11   5  14        2.35        0.12        2.68 o
 -10   5  14        6.70        1.65        3.04 o
  -9   5  14       -1.40        0.16        1.33 o
  -8   5  14       -1.30        0.96        2.31 o
  -7   5  14       38.20       40.38        2.44 o
  -6   5  14        7.00        8.30        1.70 o
  -5   5  14        0.25        0.79        1.65 o
  -4   5  14        0.15        0.12        1.70 o
  -3   5  14        1.75        3.23        2.49 o
  -2   5  14        2.40        1.44        2.73 o
  -1   5  14       33.70       28.79        3.49 o
   0   5  14        5.60        1.46        4.60 o
   1   5  14        3.30        2.94        5.70 o
 -10   6  14        6.75       10.21        3.03 o
  -9   6  14        3.95        5.72        3.30 o
  -8   6  14        3.40        1.95        2.64 o
  -7   6  14       -3.85        0.31        1.88 o
  -6   6  14        6.00        7.03        2.07 o
  -5   6  14        1.85        0.32        1.77 o
  -4   6  14        7.60        7.65        2.44 o
  -3   6  14       68.00       68.94        5.35 o
  -2   6  14        0.95        0.00        2.38 o
  -1   6  14       15.00        9.52        4.00 o
  -8   7  14        4.25        4.31        3.08 o
  -7   7  14        1.30        0.37        3.76 o
  -6   7  14       16.80       21.67        2.55 o
  -5   7  14       14.15       13.77        2.93 o
  -4   7  14       24.40       24.13        3.80 o
  -3   7  14        1.10        0.29        4.70 o
 -13   0  15       98.40       88.43       11.20 o
 -11   0  15        3.80        5.53        2.20 o
  -9   0  15        5.80       10.89        2.30 o
  -7   0  15       42.00       37.18        3.30 o
  -5   0  15        1.40        4.56        2.80 o
  -3   0  15       -1.00        6.46        5.60 o
  -1   0  15        4.90        3.59        3.70 o
   1   0  15        1.30        3.82        5.60 o
 -13   1  15       -4.10        2.15        6.30 o
 -12   1  15        4.05        4.56        4.07 o
 -11   1  15       42.60       40.79        3.36 o
 -10   1  15        2.05        4.02        2.24 o
  -9   1  15        3.05        1.28        1.84 o
  -8   1  15       16.80       15.55        2.02 o
  -7   1  15        9.15        6.95        2.05 o
  -6   1  15        0.80        1.94        2.56 o
  -5   1  15        6.65       11.11        2.29 o
  -4   1  15      136.45      125.64        6.58 o
  -3   1  15        2.60        2.38        2.23 o
  -2   1  15        1.40        1.62        2.55 o
  -1   1  15        7.50        9.26        2.93 o
   0   1  15        6.20        1.40        3.82 o
   1   1  15        3.75        0.10        6.14 o
 -12   2  15        1.50        2.65        3.79 o
 -11   2  15        4.55        8.37        2.40 o
 -10   2  15       20.80       17.90        2.50 o
  -9   2  15        0.70        1.74        3.05 o
  -8   2  15        4.60        0.63        2.09 o
  -7   2  15       14.80       16.55        2.12 o
  -6   2  15       18.10       18.71        2.42 o
  -5   2  15        3.10        5.46        1.91 o
  -4   2  15        1.35        4.08        1.80 o
  -3   2  15       -0.95        2.30        2.54 o
  -2   2  15       17.90       16.55        2.64 o
  -1   2  15       14.35        9.62        3.23 o
   0   2  15        1.65        2.63        2.77 o
   1   2  15       -1.75        0.21        3.89 o
 -12   3  15        3.80        7.89        7.09 o
 -11   3  15        3.50        6.95        2.38 o
 -10   3  15        2.15        0.01        1.78 o
  -9   3  15        2.90        2.49        2.26 o
  -8   3  15        9.05       10.43        2.06 o
  -7   3  15       27.95       28.04        2.64 o
  -6   3  15       37.80       37.10        2.48 o
  -5   3  15        5.85        4.04        1.87 o
  -4   3  15       32.05       28.32        2.59 o
  -3   3  15        8.80       12.16        2.69 o
  -2   3  15        3.65        0.83        2.26 o
  -1   3  15       68.35       69.97        5.13 o
   0   3  15        8.25        8.10        3.39 o
 -11   4  15        4.80        0.56        3.05 o
 -10   4  15        1.05        1.19        2.80 o
  -9   4  15        7.10        9.21        2.07 o
  -8   4  15       14.20       14.08        2.02 o
  -7   4  15        2.00        3.74        1.73 o
  -6   4  15        0.00        1.06        3.68 o
  -5   4  15        0.45        1.75        2.32 o
  -4   4  15       -3.40        0.66        2.60 o
  -3   4  15        4.55        3.34        2.66 o
  -2   4  15        1.40        2.17        2.60 o
  -1   4  15        0.40        0.24        2.79 o
   0   4  15        2.30        0.45        5.30 o
 -10   5  15       -0.40        4.19        3.42 o
  -9   5  15        9.20        7.55        2.51 o
  -8   5  15        1.80        3.97        1.79 o
  -7   5  15       17.65       16.53        2.65 o
  -6   5  15       -2.05        0.82        2.22 o
  -5   5  15       -2.40        0.06        3.22 o
  -4   5  15       -0.05        2.57        2.12 o
  -3   5  15        1.00        1.27        1.29 o
  -2   5  15        4.10        2.29        2.98 o
  -8   6  15       12.95       16.20        3.43 o
  -7   6  15        1.45        2.58        2.17 o
  -6   6  15       -2.30        0.38        3.33 o
  -5   6  15        9.25        9.18        2.78 o
  -4   6  15       27.85       29.63        3.52 o
  -3   6  15       35.30       35.70        5.40 o
 -10   0  16        5.00        0.98        2.70 o
  -8   0  16        7.10        6.50        3.70 o
  -6   0  16       -2.20        3.10        4.70 o
  -4   0  16       84.70       69.66        7.90 o
  -2   0  16       22.10       27.48        7.60 o
 -11   1  16       78.50       64.32        7.91 o
 -10   1  16        4.00        5.99        2.62 o
  -9   1  16       12.45       12.13        2.55 o
  -8   1  16        3.15        0.74        1.95 o
  -7   1  16        3.65        2.27        2.20 o
  -6   1  16        8.55        7.85        2.19 o
  -5   1  16       -3.90        1.37        2.87 o
  -4   1  16       11.55       10.35        3.39 o
  -3   1  16       19.10       15.44        4.09 o
  -2   1  16       75.05       69.93        7.13 o
  -1   1  16        3.95        0.97        2.93 o
 -11   2  16       12.95       10.96        3.72 o
 -10   2  16        2.85        0.23        2.16 o
  -9   2  16       13.15       10.13        2.45 o
  -8   2  16        0.60        0.23        1.95 o
  -7   2  16        1.35        1.55        2.31 o
  -6   2  16        0.55        2.79        3.33 o
  -5   2  16        3.35        0.81        3.81 o
  -4   2  16        7.75        9.93        3.08 o
  -3   2  16        2.80        1.16        3.60 o
  -2   2  16       42.40       35.00        4.74 o
  -1   2  16       53.25       52.90        6.59 o
 -10   3  16       -4.05        0.09        3.60 o
  -9   3  16        3.05        4.67        3.89 o
  -8   3  16        2.05        2.32        2.26 o
  -7   3  16        6.15        5.11        3.44 o
  -6   3  16        5.80        5.14        3.34 o
  -5   3  16       17.80       15.11        3.47 o
  -4   3  16        3.60        0.41        2.94 o
  -3   3  16        1.40        4.97        2.44 o
  -2   3  16       26.95       31.25        4.12 o
  -9   4  16        9.40       12.31        5.10 o
  -8   4  16        0.65        0.07        3.76 o
  -7   4  16        4.10        3.64        2.67 o
  -6   4  16       11.40        9.47        3.64 o
  -5   4  16        9.65        8.48        2.69 o
  -4   4  16       -4.50        0.09        2.87 o
  -3   4  16       17.15       20.41        3.19 o
  -7   5  16       10.25       15.30        3.12 o
  -6   5  16       15.65       16.02        4.32 o
  -5   5  16        9.20       10.89        3.50 o
  -9   0  17       -0.30        0.30        3.07 o
  -7   0  17        8.80       11.02        6.10 o
  -5   0  17        0.50        2.36        5.66 o
  -9   1  17        5.35        3.10        2.74 o
  -8   1  17       -0.60        0.59        3.12 o
  -7   1  17        1.20        3.23        2.84 o
  -6   1  17        4.65        2.78        3.50 o
  -5   1  17        2.30        0.68        6.82 o
  -4   1  17        3.85        2.07        3.01 o
  -9   2  17       14.45       10.39        2.86 o
  -8   2  17        7.20       12.58        5.13 o
  -7   2  17        3.15        1.70        3.65 o
  -6   2  17       28.60       29.93        4.42 o
  -5   2  17        9.35       12.69        3.35 o
  -7   3  17       18.70       17.01        6.80 o
